# Supplementary material for: Imbalance of ω3 and ω6 Fatty Acids in Breast Milk of Overweight/Obese Women
Source: Nutrients. 2025 Jun 28;17(13):2158. doi: 10.3390/nu17132158 (PMC12252103; doi:10.3390/nu17132158)
Supplement: Supplementary file 1 [file nutrients-17-02158-s001.zip]

Archive with 1 entries (1 files):
- nutrients-3629255-supplementary.xlsx
