# Supplementary material for: Imbalance of ω3 and ω6 Fatty Acids in Breast Milk of Overweight/Obese Women
Source: Nutrients. 2025 Jun 28;17(13):2158. doi: 10.3390/nu17132158 (PMC12252103; doi:10.3390/nu17132158)
Supplement: Supplementary file 1 [file nutrients-17-02158-s001.zip › nutrients-3629255-supplementary.xlsx]

## Sheet: Standards
TABLE S1
Standard	Product Number
dCer d18:1/16:0	AB Sciex 5040156
dCE 16:0	AB Sciex 5040156
dCE 16:1	AB Sciex 5040156
dCE 18:1	AB Sciex 5040156
dCE 18:2	AB Sciex 5040156
dCE 20:3	AB Sciex 5040156
dCE 20:4	AB Sciex 5040156
dCE 20:5	AB Sciex 5040156
dCE 22:6	AB Sciex 5040156
dDG 16:0_16:0	AB Sciex 5040156
dDG 16:0_18:0	AB Sciex 5040156
dDG 16:0_18:1	AB Sciex 5040156
dDG 16:0_18:2	AB Sciex 5040156
dDG 16:0_18:3	AB Sciex 5040156
dDG 16:0_20:4	AB Sciex 5040156
dDG 16:0_20:5	AB Sciex 5040156
dDG 16:0_22:6	AB Sciex 5040156
dFA 16:0	AB Sciex 5040156
dFA 17:1	AB Sciex 5040156
dLPC 16:0	AB Sciex 5040156
dLPE 18:0	AB Sciex 5040156
dPC 16:0_16:1	AB Sciex 5040156
dPC 16:0_18:1	AB Sciex 5040156
dPC 16:0_18:2	AB Sciex 5040156
dPC 16:0_18:3	AB Sciex 5040156
dPC 16:0_20:3	AB Sciex 5040156
dPC 16:0_20:4	AB Sciex 5040156
dPC 16:0_20:5	AB Sciex 5040156
dPC 16:0_22:4	AB Sciex 5040156
dPC 16:0_22:5	AB Sciex 5040156
dPC 16:0_22:6	AB Sciex 5040156
dPE 18:0_18:1	AB Sciex 5040156
dPE 18:0_18:2	AB Sciex 5040156
dPE 18:0_18:3	AB Sciex 5040156
dPE 18:0_20:3	AB Sciex 5040156
dPE 18:0_20:4	AB Sciex 5040156
dPE 18:0_20:5	AB Sciex 5040156
dPE 18:0_22:5	AB Sciex 5040156
dPE 18:0_22:6	AB Sciex 5040156
dSM d18:1/16:0	AB Sciex 5040156
dSM d18:1/18:1	AB Sciex 5040156
dSM d18:1/24:0	AB Sciex 5040156
dSM d18:1/24:1	AB Sciex 5040156
dTG 50:1-FA16:0	AB Sciex 5040156
dTG 52:1-FA18:0	AB Sciex 5040156
dTG 52:2-FA18:1	AB Sciex 5040156
dTG 52:3-FA18:2	AB Sciex 5040156
dTG 52:4-FA18:3	AB Sciex 5040156
dTG 54:4-FA20:3	AB Sciex 5040156
dTG 54:5-FA20:4	AB Sciex 5040156
dTG 56:7-FA22:6	AB Sciex 5040156
dCer d18:0/16:0	AB Sciex 5040156
dHexCER d18:1/16:0	AB Sciex 5040156
dLacCER d18:1/16:0	AB Sciex 5040156
dPG 14:1_17:0	Avanti 330827
dPG 16:1_17:0	Avanti 330827
dPG 17:0_18:1	Avanti 330827
dPG 17:0_20:3	Avanti 330827
dPG 17:0_22:4	Avanti 330827
dPI 14:1_17:0	Avanti 330830
dPI 16:1_17:0	Avanti 330830
dPI 17:0_18:1	Avanti 330830
dPI 17:0_20:3	Avanti 330830
dPI 17:0_22:4	Avanti 330830
dPS 14:1_17:0	Avanti 330828
dPS 16:1_17:0	Avanti 330828
dPS 17:0_18:1	Avanti 330828
dPS 17:0_20:3	Avanti 330828
dPS 17:0_22:4	Avanti 330828
dPA 15:0_18:1	Avanti 791642

## Sheet: 2A Method 1 Neg Mode
TABLE S2
Name	Q1	Q3	Class	FA1	FA2
dPCBLANK	-700	200
PC 12:0_14:1	-706.5	225.2	PC	PC (12:0)	PC (14:1)
PC 12:0_16:0	-736.5	255.2	PC	PC (16:0)	PC (12:0)
PC 12:0_16:1	-734.5	253.2	PC	PC (12:0)	PC (16:1)
PC 12:0_18:0	-764.5	283.3	PC	PC (18:0)	PC (12:0)
PC 12:0_18:1	-762.5	281.2	PC	PC (12:0)	PC (18:1)
PC 12:0_18:2	-760.5	279.2	PC	PC (12:0)	PC (18:2)
PC 12:0_18:3	-758.5	277.2	PC	PC (12:0)	PC (18:3)
PC 12:0_18:4	-756.5	275.2	PC	PC (12:0)	PC (18:4)
PC 12:0_20:1	-790.6	309.3	PC	PC (12:0)	PC (20:1)
PC 12:0_20:2	-788.5	307.3	PC	PC (12:0)	PC (20:2)
PC 12:0_20:3	-786.5	305.2	PC	PC (12:0)	PC (20:3)
PC 12:0_20:4	-784.5	303.2	PC	PC (12:0)	PC (20:4)
PC 12:0_20:5	-782.5	301.2	PC	PC (12:0)	PC (20:5)
PC 12:0_22:2	-816.6	335.3	PC	PC (12:0)	PC (22:2)
PC 12:0_22:4	-812.5	331.3	PC	PC (12:0)	PC (22:4)
PC 12:0_22:5	-810.5	329.2	PC	PC (12:0)	PC (22:5)
PC 12:0_22:6	-808.5	327.2	PC	PC (12:0)	PC (22:6)
PC 14:1_15:0	-748.5	241.2	PC	PC (15:0)	PC (14:1)
PC 15:0_16:1	-776.5	241.2	PC	PC (15:0)	PC (16:1)
PC 15:0_18:3	-800.5	241.2	PC	PC (15:0)	PC (18:3)
PC 15:0_20:3	-828.6	241.2	PC	PC (15:0)	PC (20:3)
PC 15:0_20:4	-826.6	241.2	PC	PC (15:0)	PC (20:4)
PC 15:0_20:5	-824.5	241.2	PC	PC (15:0)	PC (20:5)
PC 15:0_22:4	-854.6	241.2	PC	PC (15:0)	PC (22:4)
PC 15:0_22:5	-852.6	241.2	PC	PC (15:0)	PC (22:5)
PC 15:0_22:6	-850.6	241.2	PC	PC (15:0)	PC (22:6)
PC 16:0_22:1	-874.7	337.3	PC	PC (16:0)	PC (22:1)
PC 14:1_17:0	-776.5	269.2	PC	PC (17:0)	PC (14:1)
PC 16:1_17:0	-804.6	269.2	PC	PC (17:0)	PC (16:1)
PC 17:0_18:3	-828.5	269.2	PC	PC (17:0)	PC (18:3)
PC 17:0_20:3	-856.6	269.2	PC	PC (17:0)	PC (20:3)
PC 17:0_20:4	-854.6	269.2	PC	PC (17:0)	PC (20:4)
PC 17:0_20:5	-852.6	269.2	PC	PC (17:0)	PC (20:5)
PC 17:0_22:4	-882.6	269.2	PC	PC (17:0)	PC (22:4)
PC 17:0_22:5	-880.6	269.2	PC	PC (17:0)	PC (22:5)
PC 17:0_22:6	-878.6	269.2	PC	PC (17:0)	PC (22:6)
PC 16:1_18:0	-818.6	253.2	PC	PC (18:0)	PC (16:1)
PC 14:1_20:0	-818.6	225.2	PC	PC (20:0)	PC (14:1)
PC 16:1_20:0	-846.6	253.2	PC	PC (20:0)	PC (16:1)
PC 18:0_20:0	-876.7	283.3	PC	PC (18:0)	PC (20:0)
PC 18:1_20:0	-874.6	281.2	PC	PC (20:0)	PC (18:1)
PC 18:2_20:0	-872.6	279.2	PC	PC (20:0)	PC (18:2)
PC 18:3_20:0	-870.6	277.2	PC	PC (20:0)	PC (18:3)
PC 18:4_20:0	-868.6	275.2	PC	PC (20:0)	PC (18:4)
PC 20:0_20:1	-902.7	309.3	PC	PC (20:0)	PC (20:1)
PC 20:0_20:2	-900.7	307.3	PC	PC (20:0)	PC (20:2)
PC 20:0_20:3	-898.7	305.2	PC	PC (20:0)	PC (20:3)
PC 20:0_20:4	-896.6	303.2	PC	PC (20:0)	PC (20:4)
PC 20:0_20:5	-894.6	301.2	PC	PC (20:0)	PC (20:5)
PC 20:0_22:2	-928.7	335.3	PC	PC (20:0)	PC (22:2)
PC 20:0_22:4	-924.7	331.3	PC	PC (20:0)	PC (22:4)
PC 20:0_22:5	-922.7	329.2	PC	PC (20:0)	PC (22:5)
PC 20:0_22:6	-920.6	327.2	PC	PC (20:0)	PC (22:6)
PC 14:0_14:0	-736.5	227.2	PC	PC (14:0)	PC (14:0)
PC 14:0_14:1	-734.5	225.2	PC	PC (14:0)	PC (14:1)
PC 14:0_16:0	-764.5	227.2	PC	PC (16:0)	PC (14:0)
PC 14:0_16:1	-762.5	253.2	PC	PC (14:0)	PC (16:1)
PC 14:0_18:0	-792.6	227.2	PC	PC (18:0)	PC (14:0)
PC 14:0_18:1	-790.6	281.2	PC	PC (14:0)	PC (18:1)
PC 14:0_18:2	-788.5	279.2	PC	PC (14:0)	PC (18:2)
PC 14:0_18:3	-786.5	277.2	PC	PC (14:0)	PC (18:3)
PC 14:0_18:4	-784.5	275.2	PC	PC (14:0)	PC (18:4)
PC 14:0_20:1	-818.6	309.3	PC	PC (14:0)	PC (20:1)
PC 14:0_20:2	-816.6	307.3	PC	PC (14:0)	PC (20:2)
PC 14:0_20:3	-814.6	305.2	PC	PC (14:0)	PC (20:3)
PC 14:0_20:4	-812.5	303.2	PC	PC (14:0)	PC (20:4)
PC 14:0_20:5	-810.5	301.2	PC	PC (14:0)	PC (20:5)
PC 14:0_22:1	-846.6	337.3	PC	PC (14:0)	PC (22:1)
PC 14:0_22:2	-844.6	335.3	PC	PC (14:0)	PC (22:2)
PC 14:0_22:4	-840.6	331.3	PC	PC (14:0)	PC (22:4)
PC 14:0_22:5	-838.6	329.2	PC	PC (14:0)	PC (22:5)
PC 14:0_22:6	-836.5	327.2	PC	PC (14:0)	PC (22:6)
PC 14:1_16:0	-762.5	225.2	PC	PC (16:0)	PC (14:1)
PC 14:1_18:0	-790.6	225.2	PC	PC (18:0)	PC (14:1)
PC 14:1_18:1	-788.5	225.2	PC	PC (18:1)	PC (14:1)
PC 14:1_18:2	-786.5	225.2	PC	PC (18:2)	PC (14:1)
PC 15:0_18:1	-804.6	241.2	PC	PC (15:0)	PC (18:1)
PC 15:0_18:2	-802.6	241.2	PC	PC (15:0)	PC (18:2)
PC 16:0_16:0	-792.6	255.2	PC	PC (16:0)	PC (16:0)
PC 16:0_16:1	-790.6	253.2	PC	PC (16:0)	PC (16:1)
PC 16:0_18:0	-820.6	283.3	PC	PC (16:0)	PC (18:0)
PC 16:0_18:1	-818.6	281.2	PC	PC (16:0)	PC (18:1)
PC 16:0_18:2	-816.6	279.2	PC	PC (16:0)	PC (18:2)
PC 16:0_18:3	-814.6	277.2	PC	PC (16:0)	PC (18:3)
PC 16:0_18:4	-812.5	275.2	PC	PC (16:0)	PC (18:4)
PC 16:0_20:1	-846.6	309.3	PC	PC (16:0)	PC (20:1)
PC 16:0_20:2	-844.6	307.3	PC	PC (16:0)	PC (20:2)
PC 16:0_20:3	-842.6	305.2	PC	PC (16:0)	PC (20:3)
PC 16:0_20:4	-840.6	303.2	PC	PC (16:0)	PC (20:4)
PC 16:0_20:5	-838.6	301.2	PC	PC (16:0)	PC (20:5)
PC 16:0_22:2	-872.6	335.3	PC	PC (16:0)	PC (22:2)
PC 16:0_22:4	-868.6	331.3	PC	PC (16:0)	PC (22:4)
PC 16:0_22:5	-866.6	329.2	PC	PC (16:0)	PC (22:5)
PC 16:0_22:6	-864.6	327.2	PC	PC (16:0)	PC (22:6)
PC 16:1_18:1	-816.6	281.2	PC	PC (18:1)	PC (16:1)
PC 16:1_18:2	-814.6	279.2	PC	PC (18:2)	PC (16:1)
PC 17:0_18:1	-832.6	269.2	PC	PC (17:0)	PC (18:1)
PC 17:0_18:2	-830.6	269.2	PC	PC (17:0)	PC (18:2)
PC 18:0_18:0	-848.6	283.3	PC	PC (18:0)	PC (18:0)
PC 18:0_18:1	-846.6	281.2	PC	PC (18:0)	PC (18:1)
PC 18:0_18:2	-844.6	279.2	PC	PC (18:0)	PC (18:2)
PC 18:0_18:3	-842.6	277.2	PC	PC (18:0)	PC (18:3)
PC 18:0_18:4	-840.6	275.2	PC	PC (18:0)	PC (18:4)
PC 18:0_20:1	-874.7	309.3	PC	PC (18:0)	PC (20:1)
PC 18:0_20:2	-872.6	307.3	PC	PC (18:0)	PC (20:2)
PC 18:0_20:3	-870.6	305.2	PC	PC (18:0)	PC (20:3)
PC 18:0_20:4	-868.6	303.2	PC	PC (18:0)	PC (20:4)
PC 18:0_20:5	-866.6	301.2	PC	PC (18:0)	PC (20:5)
PC 18:0_22:1	-902.7	337.3	PC	PC (18:0)	PC (22:1)
PC 18:0_22:2	-900.7	335.3	PC	PC (18:0)	PC (22:2)
PC 18:0_22:4	-896.6	331.3	PC	PC (18:0)	PC (22:4)
PC 18:0_22:5	-894.6	329.2	PC	PC (18:0)	PC (22:5)
PC 18:0_22:6	-892.6	327.2	PC	PC (18:0)	PC (22:6)
PC 18:1_18:1	-844.6	281.2	PC	PC (18:1)	PC (18:1)
PC 18:1_18:2	-842.6	279.2	PC	PC (18:1)	PC (18:2)
PC 18:1_18:3	-840.6	277.2	PC	PC (18:1)	PC (18:3)
PC 18:1_18:4	-838.6	275.2	PC	PC (18:1)	PC (18:4)
PC 18:1_20:1	-872.6	309.3	PC	PC (18:1)	PC (20:1)
PC 18:1_20:2	-870.6	307.3	PC	PC (18:1)	PC (20:2)
PC 18:1_20:3	-868.6	305.2	PC	PC (18:1)	PC (20:3)
PC 18:1_20:4	-866.6	303.2	PC	PC (18:1)	PC (20:4)
PC 18:1_20:5	-864.6	301.2	PC	PC (18:1)	PC (20:5)
PC 18:1_22:1	-900.7	337.3	PC	PC (18:1)	PC (22:1)
PC 18:1_22:2	-898.7	335.3	PC	PC (18:1)	PC (22:2)
PC 18:1_22:4	-894.6	331.3	PC	PC (18:1)	PC (22:4)
PC 18:1_22:5	-892.6	329.2	PC	PC (18:1)	PC (22:5)
PC 18:1_22:6	-890.6	327.2	PC	PC (18:1)	PC (22:6)
PC 18:2_18:2	-840.6	279.2	PC	PC (18:2)	PC (18:2)
PC 18:2_18:3	-838.6	277.2	PC	PC (18:2)	PC (18:3)
PC 18:2_18:4	-836.5	275.2	PC	PC (18:2)	PC (18:4)
PC 18:2_20:1	-870.6	309.3	PC	PC (18:2)	PC (20:1)
PC 18:2_20:2	-868.6	307.3	PC	PC (18:2)	PC (20:2)
PC 18:2_20:3	-866.6	305.2	PC	PC (18:2)	PC (20:3)
PC 18:2_20:4	-864.6	303.2	PC	PC (18:2)	PC (20:4)
PC 18:2_20:5	-862.6	301.2	PC	PC (18:2)	PC (20:5)
PC 18:2_22:1	-898.7	337.3	PC	PC (18:2)	PC (22:1)
PC 18:2_22:2	-896.6	335.3	PC	PC (18:2)	PC (22:2)
PC 18:2_22:4	-892.6	331.3	PC	PC (18:2)	PC (22:4)
PC 18:2_22:5	-890.6	329.2	PC	PC (18:2)	PC (22:5)
PC 18:2_22:6	-888.6	327.2	PC	PC (18:2)	PC (22:6)
dPC 16:0_16:1	-799.7	253.2	dPC	dPC (16:0)	dPC (16:1)
dPC 16:0_18:1	-827.6	281.2	dPC	dPC (16:0)	dPC (18:1)
dPC 16:0_18:2	-825.6	279.2	dPC	dPC (16:0)	dPC (18:2)
dPC 16:0_18:3	-823.6	277.2	dPC	dPC (16:0)	dPC (18:3)
dPC 16:0_20:3	-851.6	305.2	dPC	dPC (16:0)	dPC (20:3)
dPC 16:0_20:4	-849.6	303.2	dPC	dPC (16:0)	dPC (20:4)
dPC 16:0_20:5	-847.6	301.2	dPC	dPC (16:0)	dPC (20:5)
dPC 16:0_22:4	-877.6	331.2	dPC	dPC (16:0)	dPC (22:4)
dPC 16:0_22:5	-875.6	329.2	dPC	dPC (16:0)	dPC (22:5)
dPC 16:0_22:6	-873.6	327.2	dPC	dPC (16:0)	dPC (22:6)
dPC 16:0d9_16:1	-799.7	264.2	dPC	dPC (16:0d9)	dPC (16:1)
dPC 16:0d9_18:1	-827.6	264.2	dPC	dPC (16:0d9)	dPC (18:1)
dPC 16:0d9_18:2	-825.6	264.2	dPC	dPC (16:0d9)	dPC (18:2)
dPC 16:0d9_18:3	-823.6	264.2	dPC	dPC (16:0d9)	dPC (18:3)
dPC 16:0d9_20:3	-851.6	264.2	dPC	dPC (16:0d9)	dPC (20:3)
dPC 16:0d9_20:4	-849.6	264.2	dPC	dPC (16:0d9)	dPC (20:4)
dPC 16:0d9_20:5	-847.6	264.2	dPC	dPC (16:0d9)	dPC (20:5)
dPC 16:0d9_22:4	-877.6	264.2	dPC	dPC (16:0d9)	dPC (22:4)
dPC 16:0d9_22:5	-875.6	264.2	dPC	dPC (16:0d9)	dPC (22:5)
dPC 16:0d9_22:6	-873.6	264.2	dPC	dPC (16:0d9)	dPC (22:6)
PC 14:0_14:1_2	-734.5	227.1	PC	PC (14:0)	PC (14:1)
PC 14:0_16:1_2	-762.5	227.1	PC	PC (14:0)	PC (16:1)
PC 14:0_18:1_2	-790.6	227.2	PC	PC (14:0)	PC (18:1)
PC 16:0_16:1_2	-790.6	255.2	PC	PC (16:0)	PC (16:1)
PC 16:1_18:0_2	-818.6	283.2	PC	PC (18:0)	PC (16:1)
PC 18:0_18:1_2	-846.6	283.2	PC	PC (18:0)	PC (18:1)
PC 18:0_20:1_2	-874.7	283.2	PC	PC (18:0)	PC (20:1)
PC 14:1_18:1_2	-788.5	281.1	PC	PC (18:1)	PC (14:1)
PC 16:1_18:1_2	-816.6	253.2	PC	PC (18:1)	PC (16:1)
PC 18:1_18:2_2	-842.6	281.2	PC	PC (18:1)	PC (18:2)
PC 18:1_20:1_2	-872.6	281.1	PC	PC (18:1)	PC (20:1)
PC 14:1_18:2_2	-786.5	279.1	PC	PC (18:2)	PC (14:1)
PC 18:2_18:3_2	-838.6	279.2	PC	PC (18:2)	PC (18:3)
PC 18:2_20:1_2	-870.6	279.1	PC	PC (18:2)	PC (20:1)
dPEBLANK	-600	200
PE 14:0_14:0	-634.4	227.2	PE	PE (14:0)	PE (14:0)
PE 14:0_14:1	-632.4	225.2	PE	PE (14:0)	PE (14:1)
PE 14:0_16:0	-662.5	255.2	PE	PE (16:0)	PE (14:0)
PE 14:0_16:1	-660.5	253.2	PE	PE (14:0)	PE (16:1)
PE 14:0_18:0	-690.5	283.3	PE	PE (18:0)	PE (14:0)
PE 14:0_18:1	-688.5	281.2	PE	PE (14:0)	PE (18:1)
PE 14:0_18:2	-686.5	279.2	PE	PE (14:0)	PE (18:2)
PE 14:0_18:3	-684.5	277.2	PE	PE (14:0)	PE (18:3)
PE 14:0_18:4	-682.4	275.2	PE	PE (14:0)	PE (18:4)
PE 14:0_20:1	-716.5	309.3	PE	PE (14:0)	PE (20:1)
PE 14:0_20:2	-714.5	307.3	PE	PE (14:0)	PE (20:2)
PE 14:0_20:3	-712.5	305.2	PE	PE (14:0)	PE (20:3)
PE 14:0_20:4	-710.5	303.2	PE	PE (14:0)	PE (20:4)
PE 14:0_20:5	-708.5	301.2	PE	PE (14:0)	PE (20:5)
PE 14:0_22:1	-744.6	337.3	PE	PE (14:0)	PE (22:1)
PE 14:0_22:2	-742.5	335.3	PE	PE (14:0)	PE (22:2)
PE 14:0_22:4	-738.5	331.3	PE	PE (14:0)	PE (22:4)
PE 14:0_22:5	-736.5	329.2	PE	PE (14:0)	PE (22:5)
PE 14:0_22:6	-734.5	327.2	PE	PE (14:0)	PE (22:6)
PE 14:1_16:0	-660.5	225.2	PE	PE (16:0)	PE (14:1)
PE 14:1_18:1	-686.5	281.2	PE	PE (18:1)	PE (14:1)
PE 14:1_18:2	-684.5	279.2	PE	PE (18:2)	PE (14:1)
PE 14:1_15:0	-646.4	241.2	PE	PE (15:0)	PE (14:1)
PE 15:0_16:0	-676.5	241.2	PE	PE (16:0)	PE (15:0)
PE 15:0_16:1	-674.5	241.2	PE	PE (15:0)	PE (16:1)
PE 15:0_18:0	-704.5	241.2	PE	PE (18:0)	PE (15:0)
PE 15:0_18:1	-702.5	241.2	PE	PE (15:0)	PE (18:1)
PE 15:0_18:2	-700.5	241.2	PE	PE (15:0)	PE (18:2)
PE 15:0_18:3	-698.5	241.2	PE	PE (15:0)	PE (18:3)
PE 15:0_18:4	-696.5	241.2	PE	PE (15:0)	PE (18:4)
PE 15:0_20:2	-728.5	241.2	PE	PE (15:0)	PE (20:2)
PE 15:0_20:3	-726.5	241.2	PE	PE (15:0)	PE (20:3)
PE 15:0_20:4	-724.5	241.2	PE	PE (15:0)	PE (20:4)
PE 15:0_20:5	-722.5	241.2	PE	PE (15:0)	PE (20:5)
PE 15:0_22:1	-758.6	241.2	PE	PE (15:0)	PE (22:1)
PE 15:0_22:2	-756.6	241.2	PE	PE (15:0)	PE (22:2)
PE 15:0_22:4	-752.5	241.2	PE	PE (15:0)	PE (22:4)
PE 15:0_22:5	-750.5	241.2	PE	PE (15:0)	PE (22:5)
PE 15:0_22:6	-748.5	241.2	PE	PE (15:0)	PE (22:6)
PE 16:0_16:0	-690.5	255.2	PE	PE (16:0)	PE (16:0)
PE 16:0_16:1	-688.5	253.2	PE	PE (16:0)	PE (16:1)
PE 16:0_18:0	-718.5	283.3	PE	PE (18:0)	PE (16:0)
PE 16:0_18:1	-716.5	281.2	PE	PE (16:0)	PE (18:1)
PE 16:0_18:2	-714.5	279.2	PE	PE (16:0)	PE (18:2)
PE 16:0_18:3	-712.5	277.2	PE	PE (16:0)	PE (18:3)
PE 16:0_18:4	-710.5	275.2	PE	PE (16:0)	PE (18:4)
PE 16:0_20:1	-744.6	309.3	PE	PE (16:0)	PE (20:1)
PE 16:0_20:2	-742.5	307.3	PE	PE (16:0)	PE (20:2)
PE 16:0_20:3	-740.5	305.2	PE	PE (16:0)	PE (20:3)
PE 16:0_20:4	-738.5	303.2	PE	PE (16:0)	PE (20:4)
PE 16:0_20:5	-736.5	301.2	PE	PE (16:0)	PE (20:5)
PE 16:0_22:1	-772.6	337.3	PE	PE (16:0)	PE (22:1)
PE 16:0_22:2	-770.6	335.3	PE	PE (16:0)	PE (22:2)
PE 16:0_22:4	-766.5	331.3	PE	PE (16:0)	PE (22:4)
PE 16:0_22:5	-764.5	329.2	PE	PE (16:0)	PE (22:5)
PE 16:0_22:6	-762.5	327.2	PE	PE (16:0)	PE (22:6)
PE 16:1_18:0	-716.5	283.3	PE	PE (18:0)	PE (16:1)
PE 16:1_18:1	-714.5	281.2	PE	PE (18:1)	PE (16:1)
PE 16:1_18:2	-712.5	279.2	PE	PE (18:2)	PE (16:1)
PE 14:1_17:0	-674.5	269.2	PE	PE (17:0)	PE (14:1)
PE 16:0_17:0	-704.5	269.2	PE	PE (16:0)	PE (17:0)
PE 16:1_17:0	-702.5	269.2	PE	PE (17:0)	PE (16:1)
PE 17:0_18:0	-732.6	269.2	PE	PE (18:0)	PE (17:0)
PE 17:0_18:1	-730.5	269.2	PE	PE (17:0)	PE (18:1)
PE 17:0_18:2	-728.5	269.2	PE	PE (17:0)	PE (18:2)
PE 17:0_18:3	-726.5	269.2	PE	PE (17:0)	PE (18:3)
PE 17:0_18:4	-724.5	269.2	PE	PE (17:0)	PE (18:4)
PE 17:0_20:2	-756.6	269.2	PE	PE (17:0)	PE (20:2)
PE 17:0_20:3	-754.5	269.2	PE	PE (17:0)	PE (20:3)
PE 17:0_20:4	-752.5	269.2	PE	PE (17:0)	PE (20:4)
PE 17:0_20:5	-750.5	269.2	PE	PE (17:0)	PE (20:5)
PE 17:0_22:1	-786.6	269.2	PE	PE (17:0)	PE (22:1)
PE 17:0_22:2	-784.6	269.2	PE	PE (17:0)	PE (22:2)
PE 17:0_22:4	-780.6	269.2	PE	PE (17:0)	PE (22:4)
PE 17:0_22:5	-778.5	269.2	PE	PE (17:0)	PE (22:5)
PE 17:0_22:6	-776.5	269.2	PE	PE (17:0)	PE (22:6)
PE 14:1_18:0	-688.5	225.2	PE	PE (18:0)	PE (14:1)
PE 18:0_18:0	-746.6	283.3	PE	PE (18:0)	PE (18:0)
PE 18:0_18:1	-744.6	281.2	PE	PE (18:0)	PE (18:1)
PE 18:0_18:2	-742.5	279.2	PE	PE (18:0)	PE (18:2)
PE 18:0_18:3	-740.5	277.2	PE	PE (18:0)	PE (18:3)
PE 18:0_18:4	-738.5	275.2	PE	PE (18:0)	PE (18:4)
PE 18:0_20:1	-772.6	309.3	PE	PE (18:0)	PE (20:1)
PE 18:0_20:2	-770.6	307.3	PE	PE (18:0)	PE (20:2)
PE 18:0_20:3	-768.6	305.2	PE	PE (18:0)	PE (20:3)
PE 18:0_20:4	-766.5	303.2	PE	PE (18:0)	PE (20:4)
PE 18:0_20:5	-764.5	301.2	PE	PE (18:0)	PE (20:5)
PE 18:0_22:2	-798.6	335.3	PE	PE (18:0)	PE (22:2)
PE 18:0_22:4	-794.6	331.3	PE	PE (18:0)	PE (22:4)
PE 18:0_22:5	-792.6	329.2	PE	PE (18:0)	PE (22:5)
PE 18:0_22:6	-790.5	327.2	PE	PE (18:0)	PE (22:6)
PE 18:1_18:1	-742.5	281.2	PE	PE (18:1)	PE (18:1)
PE 18:1_18:2	-740.5	279.2	PE	PE (18:1)	PE (18:2)
PE 18:1_18:3	-738.5	277.2	PE	PE (18:1)	PE (18:3)
PE 18:1_18:4	-736.5	275.2	PE	PE (18:1)	PE (18:4)
PE 18:1_20:1	-770.6	309.3	PE	PE (18:1)	PE (20:1)
PE 18:1_20:2	-768.6	307.3	PE	PE (18:1)	PE (20:2)
PE 18:1_20:3	-766.5	305.2	PE	PE (18:1)	PE (20:3)
PE 18:1_20:4	-764.5	303.2	PE	PE (18:1)	PE (20:4)
PE 18:1_20:5	-762.5	301.2	PE	PE (18:1)	PE (20:5)
PE 18:1_22:0	-800.6	281.2	PE	PE (22:0)	PE (18:1)
PE 18:1_22:1	-798.6	337.3	PE	PE (18:1)	PE (22:1)
PE 18:1_22:2	-796.6	335.3	PE	PE (18:1)	PE (22:2)
PE 18:1_22:4	-792.6	331.3	PE	PE (18:1)	PE (22:4)
PE 18:1_22:5	-790.5	329.2	PE	PE (18:1)	PE (22:5)
PE 18:1_22:6	-788.5	327.2	PE	PE (18:1)	PE (22:6)
PE 18:2_18:2	-738.5	279.2	PE	PE (18:2)	PE (18:2)
PE 18:2_18:3	-736.5	277.2	PE	PE (18:2)	PE (18:3)
PE 18:2_18:4	-734.5	275.2	PE	PE (18:2)	PE (18:4)
PE 18:2_20:1	-768.6	309.3	PE	PE (18:2)	PE (20:1)
PE 18:2_20:2	-766.5	307.3	PE	PE (18:2)	PE (20:2)
PE 18:2_20:3	-764.5	305.2	PE	PE (18:2)	PE (20:3)
PE 18:2_20:4	-762.5	303.2	PE	PE (18:2)	PE (20:4)
PE 18:2_20:5	-760.5	301.2	PE	PE (18:2)	PE (20:5)
PE 18:2_22:1	-796.6	337.3	PE	PE (18:2)	PE (22:1)
PE 18:2_22:2	-794.6	335.3	PE	PE (18:2)	PE (22:2)
PE 18:2_22:4	-790.5	331.3	PE	PE (18:2)	PE (22:4)
PE 18:2_22:5	-788.5	329.2	PE	PE (18:2)	PE (22:5)
PE 18:2_22:6	-786.5	327.2	PE	PE (18:2)	PE (22:6)
PE O-16:0/14:1	-646.5	225.2	PE	PE (16:0)	PE (14:1)
PE O-16:0/16:0	-676.5	255.2	PE	PE (16:0)	PE (16:0)
PE O-16:0/16:1	-674.5	253.2	PE	PE (16:0)	PE (16:1)
PE O-16:0/18:0	-704.6	283.3	PE	PE (16:0)	PE (18:0)
PE O-16:0/18:1	-702.5	281.2	PE	PE (16:0)	PE (18:1)
PE O-16:0/18:2	-700.5	279.2	PE	PE (16:0)	PE (18:2)
PE O-16:0/18:3	-698.5	277.2	PE	PE (16:0)	PE (18:3)
PE O-16:0/18:4	-696.5	275.2	PE	PE (16:0)	PE (18:4)
PE O-16:0/20:1	-730.6	309.3	PE	PE (16:0)	PE (20:1)
PE O-16:0/20:2	-728.6	307.3	PE	PE (16:0)	PE (20:2)
PE O-16:0/20:3	-726.5	305.2	PE	PE (16:0)	PE (20:3)
PE O-16:0/20:4	-724.5	303.2	PE	PE (16:0)	PE (20:4)
PE O-16:0/20:5	-722.5	301.2	PE	PE (16:0)	PE (20:5)
PE O-16:0/22:1	-758.6	337.3	PE	PE (16:0)	PE (22:1)
PE O-16:0/22:2	-756.6	335.3	PE	PE (16:0)	PE (22:2)
PE O-16:0/22:4	-752.6	331.3	PE	PE (16:0)	PE (22:4)
PE O-16:0/22:5	-750.5	329.2	PE	PE (16:0)	PE (22:5)
PE O-16:0/22:6	-748.5	327.2	PE	PE (16:0)	PE (22:6)
PE O-18:0/14:1	-674.5	225.2	PE	PE (18:0)	PE (14:1)
PE O-18:0/16:0	-704.6	255.2	PE	PE (18:0)	PE (16:0)
PE O-18:0/16:1	-702.5	253.2	PE	PE (18:0)	PE (16:1)
PE O-18:0/18:0	-732.6	283.3	PE	PE (18:0)	PE (18:0)
PE O-18:0/18:1	-730.5	281.2	PE	PE (18:0)	PE (18:1)
PE O-18:0/18:2	-728.6	279.2	PE	PE (18:0)	PE (18:2)
PE O-18:0/18:3	-726.5	277.2	PE	PE (18:0)	PE (18:3)
PE O-18:0/18:4	-724.5	275.2	PE	PE (18:0)	PE (18:4)
PE O-18:0/20:1	-758.6	309.3	PE	PE (18:0)	PE (20:1)
PE O-18:0/20:2	-756.6	307.3	PE	PE (18:0)	PE (20:2)
PE O-18:0/20:3	-754.6	305.2	PE	PE (18:0)	PE (20:3)
PE O-18:0/20:4	-752.6	303.2	PE	PE (18:0)	PE (20:4)
PE O-18:0/20:5	-750.5	301.2	PE	PE (18:0)	PE (20:5)
PE O-18:0/22:1	-786.6	337.3	PE	PE (18:0)	PE (22:1)
PE O-18:0/22:2	-784.6	335.3	PE	PE (18:0)	PE (22:2)
PE O-18:0/22:4	-780.6	331.3	PE	PE (18:0)	PE (22:4)
PE O-18:0/22:5	-778.6	329.2	PE	PE (18:0)	PE (22:5)
PE O-18:0/22:6	-776.6	327.2	PE	PE (18:0)	PE (22:6)
PE P-14:0/18:0	-674.5	283.3	PE	PE (14:0)	PE (18:0)
PE P-14:0/18:1	-672.5	281.2	PE	PE (14:0)	PE (18:1)
PE P-14:1/18:1	-670.5	281.2	PE	PE (14:1)	PE (18:1)
PE P-16:0/14:1	-644.5	225.2	PE	PE (16:0)	PE (14:1)
PE P-16:0/16:0	-674.5	255.2	PE	PE (16:0)	PE (16:0)
PE P-16:0/16:1	-672.5	253.2	PE	PE (16:0)	PE (16:1)
PE P-16:0/18:0	-702.5	283.3	PE	PE (16:0)	PE (18:0)
PE P-16:0/18:1	-700.5	281.2	PE	PE (16:0)	PE (18:1)
PE P-16:0/18:2	-698.5	279.2	PE	PE (16:0)	PE (18:2)
PE P-16:0/18:3	-696.5	277.2	PE	PE (16:0)	PE (18:3)
PE P-16:0/18:4	-694.5	275.2	PE	PE (16:0)	PE (18:4)
PE P-16:0/20:1	-728.6	309.3	PE	PE (16:0)	PE (20:1)
PE P-16:0/20:2	-726.5	307.3	PE	PE (16:0)	PE (20:2)
PE P-16:0/20:3	-724.5	305.2	PE	PE (16:0)	PE (20:3)
PE P-16:0/20:4	-722.5	303.2	PE	PE (16:0)	PE (20:4)
PE P-16:0/20:5	-720.5	301.2	PE	PE (16:0)	PE (20:5)
PE P-16:0/22:1	-756.6	337.3	PE	PE (16:0)	PE (22:1)
PE P-16:0/22:2	-754.6	335.3	PE	PE (16:0)	PE (22:2)
PE P-16:0/22:4	-750.5	331.3	PE	PE (16:0)	PE (22:4)
PE P-16:0/22:5	-748.5	329.2	PE	PE (16:0)	PE (22:5)
PE P-16:0/22:6	-746.5	327.2	PE	PE (16:0)	PE (22:6)
PE P-16:1/18:1	-698.5	281.2	PE	PE (16:1)	PE (18:1)
PE P-18:0/14:1	-672.5	225.2	PE	PE (18:0)	PE (14:1)
PE P-18:0/16:0	-702.5	255.2	PE	PE (18:0)	PE (16:0)
PE P-18:0/16:1	-700.5	253.2	PE	PE (18:0)	PE (16:1)
PE P-18:0/18:0	-730.6	283.3	PE	PE (18:0)	PE (18:0)
PE P-18:0/18:1	-728.6	281.2	PE	PE (18:0)	PE (18:1)
PE P-18:0/18:2	-726.5	279.2	PE	PE (18:0)	PE (18:2)
PE P-18:0/18:3	-724.5	277.2	PE	PE (18:0)	PE (18:3)
PE P-18:0/18:4	-722.5	275.2	PE	PE (18:0)	PE (18:4)
PE P-18:0/20:1	-756.6	309.3	PE	PE (18:0)	PE (20:1)
PE P-18:0/20:2	-754.6	307.3	PE	PE (18:0)	PE (20:2)
PE P-18:0/20:3	-752.6	305.2	PE	PE (18:0)	PE (20:3)
PE P-18:0/20:4	-750.5	303.2	PE	PE (18:0)	PE (20:4)
PE P-18:0/20:5	-748.5	301.2	PE	PE (18:0)	PE (20:5)
PE P-18:0/22:1	-784.6	337.3	PE	PE (18:0)	PE (22:1)
PE P-18:0/22:2	-782.6	335.3	PE	PE (18:0)	PE (22:2)
PE P-18:0/22:4	-778.6	331.3	PE	PE (18:0)	PE (22:4)
PE P-18:0/22:5	-776.6	329.2	PE	PE (18:0)	PE (22:5)
PE P-18:0/22:6	-774.5	327.2	PE	PE (18:0)	PE (22:6)
PE P-18:1/14:1	-670.5	225.2	PE	PE (18:1)	PE (14:1)
PE P-18:1/16:0	-700.5	255.2	PE	PE (18:1)	PE (16:0)
PE P-18:1/16:1	-698.5	253.2	PE	PE (18:1)	PE (16:1)
PE P-18:1/18:0	-728.6	283.2	PE	PE (18:1)	PE (18:0)
PE P-18:1/18:1	-726.5	281.2	PE	PE (18:1)	PE (18:1)
PE P-18:1/18:2	-724.5	279.2	PE	PE (18:1)	PE (18:2)
PE P-18:1/18:3	-722.5	277.2	PE	PE (18:1)	PE (18:3)
PE P-18:1/18:4	-720.5	275.2	PE	PE (18:1)	PE (18:4)
PE P-18:1/20:1	-754.6	309.3	PE	PE (18:1)	PE (20:1)
PE P-18:1/20:2	-752.6	307.3	PE	PE (18:1)	PE (20:2)
PE P-18:1/20:3	-750.5	305.2	PE	PE (18:1)	PE (20:3)
PE P-18:1/20:4	-748.5	303.2	PE	PE (18:1)	PE (20:4)
PE P-18:1/20:5	-746.5	301.2	PE	PE (18:1)	PE (20:5)
PE P-18:1/22:1	-782.6	337.3	PE	PE (18:1)	PE (22:1)
PE P-18:1/22:2	-780.6	335.3	PE	PE (18:1)	PE (22:2)
PE P-18:1/22:4	-776.6	331.3	PE	PE (18:1)	PE (22:4)
PE P-18:1/22:5	-774.5	329.2	PE	PE (18:1)	PE (22:5)
PE P-18:1/22:6	-772.5	327.2	PE	PE (18:1)	PE (22:6)
PE P-18:2/18:2	-722.5	279.2	PE	PE (18:2)	PE (18:2)
PE P-18:2/20:4	-746.5	303.2	PE	PE (18:2)	PE (20:4)
PE P-18:2/22:6	-770.5	327.2	PE	PE (18:2)	PE (22:6)
dPE 18:0_18:1	-749.6	281.2	dPE	dPE (18:0)	dPE (18:1)
dPE 18:0_18:2	-747.5	279.2	dPE	dPE (18:0)	dPE (18:2)
dPE 18:0_18:3	-745.5	277.2	dPE	dPE (18:0)	dPE (18:3)
dPE 18:0_20:3	-773.6	305.2	dPE	dPE (18:0)	dPE (20:3)
dPE 18:0_20:4	-771.5	303.2	dPE	dPE (18:0)	dPE (20:4)
dPE 18:0_20:5	-769.5	301.2	dPE	dPE (18:0)	dPE (20:5)
dPE 18:0_22:5	-797.6	329.2	dPE	dPE (18:0)	dPE (22:5)
dPE 18:0_22:6	-795.5	327.2	dPE	dPE (18:0)	dPE (22:6)
dPE 18:0d5_18:1	-749.6	288.2	dPE	dPE (18:0d5)	dPE (18:1)
dPE 18:0d5_18:2	-747.5	288.2	dPE	dPE (18:0d5)	dPE (18:2)
dPE 18:0d5_18:3	-745.5	288.2	dPE	dPE (18:0d5)	dPE (18:3)
dPE 18:0d5_20:3	-773.6	288.2	dPE	dPE (18:0d5)	dPE (20:3)
dPE 18:0d5_20:4	-771.5	288.2	dPE	dPE (18:0d5)	dPE (20:4)
dPE 18:0d5_20:5	-769.5	288.2	dPE	dPE (18:0d5)	dPE (20:5)
dPE 18:0d5_22:5	-797.6	288.2	dPE	dPE (18:0d5)	dPE (22:5)
dPE 18:0d5_22:6	-795.5	288.2	dPE	dPE (18:0d5)	dPE (22:6)
PE 14:0_14:1_2	-632.4	227.2	PE	PE (14:0)	PE (14:1)
PE 14:1_16:0_2	-660.5	255.3	PE	PE (16:0)	PE (14:1)
PE 16:0_16:1_2	-688.5	255.3	PE	PE (16:0)	PE (16:1)
PE 14:1_18:0_2	-688.5	283.3	PE	PE (18:0)	PE (14:1)
PE 18:0_18:1_2	-744.6	283.4	PE	PE (18:0)	PE (18:1)
PE 14:1_18:1_2	-686.5	225.3	PE	PE (18:1)	PE (14:1)
PE 18:1_18:2_2	-740.5	281.3	PE	PE (18:1)	PE (18:2)
PE 18:1_22:1_2	-798.6	281.3	PE	PE (18:1)	PE (22:1)
PE 18:2_18:3_2	-736.5	279.3	PE	PE (18:2)	PE (18:3)
PE 15:0_16:1_2	-674.5	253.3	PE	PE (15:0)	PE (16:1)
PE 15:0_18:1_2	-702.5	281.3	PE	PE (15:0)	PE (18:1)
PE 15:0_18:2_2	-700.5	279.3	PE	PE (15:0)	PE (18:2)
PE 15:0_18:3_2	-698.5	277.3	PE	PE (15:0)	PE (18:3)
PE 15:0_18:4_2	-696.5	275.3	PE	PE (15:0)	PE (18:4)
PE 15:0_20:2_2	-728.5	307.3	PE	PE (15:0)	PE (20:2)
PE 15:0_20:3_2	-726.5	305.3	PE	PE (15:0)	PE (20:3)
PE 15:0_20:4_2	-724.5	303.3	PE	PE (15:0)	PE (20:4)
PE 15:0_20:5_2	-722.5	301.3	PE	PE (15:0)	PE (20:5)
PE 15:0_22:2_2	-756.6	335.4	PE	PE (15:0)	PE (22:2)
PE 15:0_22:5_2	-750.5	329.3	PE	PE (15:0)	PE (22:5)
PE 15:0_22:6_2	-748.5	327.3	PE	PE (15:0)	PE (22:6)
PE 16:1_17:0_2	-702.5	253.3	PE	PE (17:0)	PE (16:1)
PE 17:0_18:1_2	-730.5	281.3	PE	PE (17:0)	PE (18:1)
PE 17:0_18:2_2	-728.5	279.3	PE	PE (17:0)	PE (18:2)
PE 17:0_18:3_2	-726.5	277.3	PE	PE (17:0)	PE (18:3)
PE 17:0_18:4_2	-724.5	275.3	PE	PE (17:0)	PE (18:4)
PE 17:0_20:2_2	-756.6	307.4	PE	PE (17:0)	PE (20:2)
PE 17:0_20:3_2	-754.5	305.3	PE	PE (17:0)	PE (20:3)
PE 17:0_20:4_2	-752.5	303.3	PE	PE (17:0)	PE (20:4)
PE 17:0_20:5_2	-750.5	301.3	PE	PE (17:0)	PE (20:5)
PE 17:0_22:2_2	-784.6	335.4	PE	PE (17:0)	PE (22:2)
PE 17:0_22:5_2	-778.5	329.3	PE	PE (17:0)	PE (22:5)
PE 17:0_22:6_2	-776.5	327.3	PE	PE (17:0)	PE (22:6)
dLPCBLANK	-500	250
LPC 12:0	-498.3	199.2	LPC	LPC (12:0)
LPC 14:0	-526.3	227.2	LPC	LPC (14:0)
LPC 14:1	-524.3	225.2	LPC	LPC (14:1)
LPC 15:0	-540.3	241.2	LPC	LPC (15:0)
LPC 16:0	-554.3	255.2	LPC	LPC (16:0)
LPC 16:1	-552.3	253.2	LPC	LPC (16:1)
dLPC 16:0	-563.2	264.2	dLPC	dLPC (16:0)
dLPCBLANK2	-500.1	250.1
LPC 17:0	-568.3	269.2	LPC	LPC (17:0)
LPC 18:0	-582.4	283.3	LPC	LPC (18:0)
LPC 18:1	-580.4	281.2	LPC	LPC (18:1)
LPC 18:2	-578.3	279.2	LPC	LPC (18:2)
LPC 18:3	-576.3	277.2	LPC	LPC (18:3)
LPC 18:4	-574.3	275.2	LPC	LPC (18:4)
LPC 20:0	-610.4	311.3	LPC	LPC (20:0)
LPC 20:1	-608.4	309.3	LPC	LPC (20:1)
LPC 20:2	-606.4	307.3	LPC	LPC (20:2)
LPC 20:3	-604.4	305.2	LPC	LPC (20:3)
LPC 20:4	-602.4	303.2	LPC	LPC (20:4)
LPC 20:5	-600.3	301.2	LPC	LPC (20:5)
LPC 22:0	-638.4	339.3	LPC	LPC (22:0)
LPC 22:1	-636.4	337.3	LPC	LPC (22:1)
LPC 22:2	-634.4	335.3	LPC	LPC (22:2)
LPC 22:4	-630.4	331.3	LPC	LPC (22:4)
LPC 22:5	-628.4	329.2	LPC	LPC (22:5)
LPC 22:6	-626.3	327.2	LPC	LPC (22:6)
LPC 24:0	-666.5	367.4	LPC	LPC (24:0)
LPC 24:1	-664.5	365.3	LPC	LPC (24:1)
dLPEBLANK	-350	200
LPE 12:0	-396.2	199.2	LPE	LPE (12:0)
LPE 14:0	-424.2	227.2	LPE	LPE (14:0)
LPE 14:1	-422.2	225.2	LPE	LPE (14:1)
LPE 15:0	-438.3	241.2	LPE	LPE (15:0)
LPE 16:0	-452.3	255.2	LPE	LPE (16:0)
LPE 16:1	-450.3	253.2	LPE	LPE (16:1)
dLPEBLANK2	-350.1	200.1
LPE 17:0	-466.3	269.2	LPE	LPE (17:0)
LPE 18:0	-480.3	283.3	LPE	LPE (18:0)
LPE 18:1	-478.3	281.2	LPE	LPE (18:1)
LPE 18:2	-476.3	279.2	LPE	LPE (18:2)
LPE 18:3	-474.3	277.2	LPE	LPE (18:3)
LPE 18:4	-472.2	275.2	LPE	LPE (18:4)
LPE 20:0	-508.3	311.3	LPE	LPE (20:0)
LPE 20:1	-506.3	309.3	LPE	LPE (20:1)
LPE 20:2	-504.3	307.3	LPE	LPE (20:2)
LPE 20:3	-502.3	305.2	LPE	LPE (20:3)
LPE 20:4	-500.3	303.2	LPE	LPE (20:4)
LPE 20:5	-498.3	301.2	LPE	LPE (20:5)
LPE 22:0	-536.4	339.3	LPE	LPE (22:0)
LPE 22:1	-534.4	337.3	LPE	LPE (22:1)
LPE 22:2	-532.3	335.3	LPE	LPE (22:2)
LPE 22:4	-528.3	331.3	LPE	LPE (22:4)
LPE 22:5	-526.3	329.2	LPE	LPE (22:5)
LPE 22:6	-524.3	327.2	LPE	LPE (22:6)
LPE 24:0	-564.4	367.4	LPE	LPE (24:0)
LPE 24:1	-562.4	365.3	LPE	LPE (24:1)
dLPE 18:0	-485.3	288.3	dLPE	dLPE (18:0)
dPGBLANK	-660	220
PG 14:0_14:0	-665.4	227.2	PG	PG (14:0)	PG (14:0)
PG 14:0_18:1	-719.5	281.2	PG	PG (14:0)	PG (18:1)
PG 14:0_18:2	-717.5	279.2	PG	PG (14:0)	PG (18:2)
PG 14:0_18:3	-715.5	277.2	PG	PG (14:0)	PG (18:3)
PG 14:0_20:1	-747.5	309.3	PG	PG (14:0)	PG (20:1)
PG 14:0_20:2	-745.5	307.3	PG	PG (14:0)	PG (20:2)
PG 14:0_20:3	-743.5	305.2	PG	PG (14:0)	PG (20:3)
PG 14:0_20:4	-741.5	303.2	PG	PG (14:0)	PG (20:4)
PG 14:0_20:5	-739.5	301.2	PG	PG (14:0)	PG (20:5)
PG 14:0_22:4	-769.5	331.3	PG	PG (14:0)	PG (22:4)
PG 14:0_22:5	-767.5	329.2	PG	PG (14:0)	PG (22:5)
PG 14:0_22:6	-765.5	327.2	PG	PG (14:0)	PG (22:6)
PG 14:1_14:1	-661.4	225.2	PG	PG (14:1)	PG (14:1)
PG 14:0_16:0	-693.5	227.2	PG	PG (16:0)	PG (14:0)
PG 16:0_16:0	-721.5	255.2	PG	PG (16:0)	PG (16:0)
PG 16:0_16:1	-719.5	253.2	PG	PG (16:0)	PG (16:1)
PG 16:0_18:0	-749.5	283.3	PG	PG (16:0)	PG (18:0)
PG 16:0_18:1	-747.5	281.2	PG	PG (16:0)	PG (18:1)
PG 16:0_18:2	-745.5	279.2	PG	PG (16:0)	PG (18:2)
PG 16:0_18:3	-743.5	277.2	PG	PG (16:0)	PG (18:3)
PG 16:0_20:1	-775.5	309.3	PG	PG (16:0)	PG (20:1)
PG 16:0_20:2	-773.5	307.3	PG	PG (16:0)	PG (20:2)
PG 16:0_20:3	-771.5	305.2	PG	PG (16:0)	PG (20:3)
PG 16:0_20:4	-769.5	303.2	PG	PG (16:0)	PG (20:4)
PG 16:0_20:5	-767.5	301.2	PG	PG (16:0)	PG (20:5)
PG 16:0_22:4	-797.5	331.3	PG	PG (16:0)	PG (22:4)
PG 16:0_22:5	-795.5	329.2	PG	PG (16:0)	PG (22:5)
PG 16:0_22:6	-793.5	327.2	PG	PG (16:0)	PG (22:6)
PG 14:0_18:0	-721.5	227.2	PG	PG (18:0)	PG (14:0)
PG 16:1_18:0	-747.5	253.2	PG	PG (18:0)	PG (16:1)
PG 18:0_18:0	-777.6	283.3	PG	PG (18:0)	PG (18:0)
PG 18:0_18:1	-775.5	281.2	PG	PG (18:0)	PG (18:1)
PG 18:0_18:2	-773.5	279.2	PG	PG (18:0)	PG (18:2)
PG 18:0_18:3	-771.5	277.2	PG	PG (18:0)	PG (18:3)
PG 18:0_20:0	-805.6	283.3	PG	PG (18:0)	PG (20:0)
PG 18:0_20:1	-803.6	309.3	PG	PG (18:0)	PG (20:1)
PG 18:0_20:2	-801.6	307.3	PG	PG (18:0)	PG (20:2)
PG 18:0_20:3	-799.5	305.2	PG	PG (18:0)	PG (20:3)
PG 18:0_20:4	-797.5	303.2	PG	PG (18:0)	PG (20:4)
PG 18:0_20:5	-795.5	301.2	PG	PG (18:0)	PG (20:5)
PG 18:0_22:4	-825.6	331.3	PG	PG (18:0)	PG (22:4)
PG 18:0_22:5	-823.5	329.2	PG	PG (18:0)	PG (22:5)
PG 18:0_22:6	-821.5	327.2	PG	PG (18:0)	PG (22:6)
PG 16:1_18:1	-745.5	281.2	PG	PG (18:1)	PG (16:1)
PG 18:1_18:1	-773.5	281.2	PG	PG (18:1)	PG (18:1)
PG 18:1_18:2	-771.5	279.2	PG	PG (18:1)	PG (18:2)
PG 18:1_18:3	-769.5	277.2	PG	PG (18:1)	PG (18:3)
PG 18:1_20:1	-801.6	309.3	PG	PG (18:1)	PG (20:1)
PG 18:1_20:2	-799.5	307.3	PG	PG (18:1)	PG (20:2)
PG 18:1_20:3	-797.5	305.2	PG	PG (18:1)	PG (20:3)
PG 18:1_20:4	-795.5	303.2	PG	PG (18:1)	PG (20:4)
PG 18:1_20:5	-793.5	301.2	PG	PG (18:1)	PG (20:5)
PG 18:1_22:4	-823.5	331.3	PG	PG (18:1)	PG (22:4)
PG 18:1_22:5	-821.5	329.2	PG	PG (18:1)	PG (22:5)
PG 18:1_22:6	-819.5	327.2	PG	PG (18:1)	PG (22:6)
PG 16:1_18:2	-743.5	279.2	PG	PG (18:2)	PG (16:1)
PG 18:2_18:2	-769.5	279.2	PG	PG (18:2)	PG (18:2)
PG 18:2_18:3	-767.5	277.2	PG	PG (18:2)	PG (18:3)
PG 18:2_20:1	-799.5	309.3	PG	PG (18:2)	PG (20:1)
PG 18:2_20:2	-797.5	307.3	PG	PG (18:2)	PG (20:2)
PG 18:2_20:3	-795.5	305.2	PG	PG (18:2)	PG (20:3)
PG 18:2_20:4	-793.5	303.2	PG	PG (18:2)	PG (20:4)
PG 18:2_20:5	-791.5	301.2	PG	PG (18:2)	PG (20:5)
PG 18:2_22:4	-821.5	331.3	PG	PG (18:2)	PG (22:4)
PG 18:2_22:5	-819.5	329.2	PG	PG (18:2)	PG (22:5)
PG 18:2_22:6	-817.5	327.2	PG	PG (18:2)	PG (22:6)
PG 16:1_20:0	-775.5	253.2	PG	PG (20:0)	PG (16:1)
PG 18:1_20:0	-803.6	281.2	PG	PG (20:0)	PG (18:1)
PG 18:2_20:0	-801.6	279.2	PG	PG (20:0)	PG (18:2)
PG 18:3_20:0	-799.5	277.2	PG	PG (20:0)	PG (18:3)
PG 20:0_20:1	-831.6	309.3	PG	PG (20:0)	PG (20:1)
PG 20:0_20:2	-829.6	307.3	PG	PG (20:0)	PG (20:2)
PG 20:0_20:3	-827.6	305.2	PG	PG (20:0)	PG (20:3)
PG 20:0_20:4	-825.6	303.2	PG	PG (20:0)	PG (20:4)
PG 20:0_20:5	-823.5	301.2	PG	PG (20:0)	PG (20:5)
PG 20:0_22:4	-853.6	331.3	PG	PG (20:0)	PG (22:4)
PG 20:0_22:5	-851.6	329.2	PG	PG (20:0)	PG (22:5)
PG 20:0_22:6	-849.6	327.2	PG	PG (20:0)	PG (22:6)
dPG 14:1_17:0	-710.5	225.2	dPG	dPG (17:0)	dPG (14:1)
dPG 14:1_17:0_	-710.5	269.2	dPG	dPG (17:0)	dPG (14:1)
dPG 16:1_17:0	-738.5	253.2	dPG	dPG (17:0)	dPG (16:1)
dPG 16:1_17:0_	-738.5	269.2	dPG	dPG (17:0)	dPG (16:1)
dPG 17:0_18:1	-766.5	281.2	dPG	dPG (17:0)	dPG (18:1)
dPG 17:0_18:1_	-766.5	269.2	dPG	dPG (17:0)	dPG (18:1)
dPG 17:0_20:3	-790.5	305.2	dPG	dPG (17:0)	dPG (20:3)
dPG 17:0_20:3_	-790.5	269.2	dPG	dPG (17:0)	dPG (20:3)
dPG 17:0_22:4	-816.5	331.3	dPG	dPG (17:0)	dPG (22:4)
dPG 17:0_22:4_	-816.5	269.2	dPG	dPG (17:0)	dPG (22:4)
PG 14:0_15:0	-679.4	241.22	PG	PG (15:0)	PG (14:0)
PG 15:0_16:0	-707.5	241.22	PG	PG (15:0)	PG (16:0)
PG 15:0_16:1	-705.5	241.22	PG	PG (15:0)	PG (16:1)
PG 15:0_18:0	-735.5	241.22	PG	PG (15:0)	PG (18:0)
PG 15:0_18:1	-733.5	241.22	PG	PG (15:0)	PG (18:1)
PG 15:0_18:2	-731.5	241.22	PG	PG (15:0)	PG (18:2)
PG 15:0_20:0	-763.5	241.22	PG	PG (15:0)	PG (20:0)
PG 15:0_20:1	-761.5	241.22	PG	PG (15:0)	PG (20:1)
PG 15:0_20:2	-759.5	241.22	PG	PG (15:0)	PG (20:2)
PG 15:0_20:3	-757.5	241.22	PG	PG (15:0)	PG (20:3)
PG 15:0_20:4	-755.5	241.22	PG	PG (15:0)	PG (20:4)
PG 15:0_22:0	-791.6	241.22	PG	PG (15:0)	PG (22:0)
PG 15:0_22:1	-789.6	241.22	PG	PG (15:0)	PG (22:1)
PG 15:0_22:2	-787.5	241.22	PG	PG (15:0)	PG (22:2)
PG 15:0_22:4	-783.5	241.22	PG	PG (15:0)	PG (22:4)
PG 15:0_22:5	-781.5	241.22	PG	PG (15:0)	PG (22:5)
PG 15:0_22:6	-779.5	241.22	PG	PG (15:0)	PG (22:6)
PG 14:0_17:0	-707.5	269.25	PG	PG (17:0)	PG (14:0)
PG 16:0_17:0	-735.5	269.25	PG	PG (17:0)	PG (16:0)
PG 16:1_17:0	-733.5	269.25	PG	PG (17:0)	PG (16:1)
PG 17:0_18:0	-763.5	269.25	PG	PG (17:0)	PG (18:0)
PG 17:0_18:1	-761.5	269.25	PG	PG (17:0)	PG (18:1)
PG 17:0_18:2	-759.5	269.25	PG	PG (17:0)	PG (18:2)
PG 17:0_20:0	-791.6	269.25	PG	PG (17:0)	PG (20:0)
PG 17:0_20:1	-789.6	269.25	PG	PG (17:0)	PG (20:1)
PG 17:0_20:2	-787.5	269.25	PG	PG (17:0)	PG (20:2)
PG 17:0_20:3	-785.5	269.25	PG	PG (17:0)	PG (20:3)
PG 17:0_20:4	-783.5	269.25	PG	PG (17:0)	PG (20:4)
PG 17:0_22:0	-819.6	269.25	PG	PG (17:0)	PG (22:0)
PG 17:0_22:1	-817.6	269.25	PG	PG (17:0)	PG (22:1)
PG 17:0_22:2	-815.6	269.25	PG	PG (17:0)	PG (22:2)
PG 17:0_22:4	-811.5	269.25	PG	PG (17:0)	PG (22:4)
PG 17:0_22:5	-809.5	269.25	PG	PG (17:0)	PG (22:5)
PG 17:0_22:6	-807.5	269.25	PG	PG (17:0)	PG (22:6)
PG 14:0_18:1_2	-719.5	227.3	PG	PG (14:0)	PG (18:1)
PG 16:0_16:1_2	-719.5	255.3	PG	PG (16:0)	PG (16:1)
PG 16:1_18:0_2	-747.5	283.3	PG	PG (18:0)	PG (16:1)
PG 18:0_18:1_2	-775.5	283.3	PG	PG (18:0)	PG (18:1)
PG 18:0_20:1_2	-803.6	283.3	PG	PG (18:0)	PG (20:1)
PG 16:1_18:1_2	-745.5	253.3	PG	PG (18:1)	PG (16:1)
PG 18:1_18:2_2	-771.5	281.3	PG	PG (18:1)	PG (18:2)
PG 18:1_20:1_2	-801.6	281.3	PG	PG (18:1)	PG (20:1)
PG 18:2_18:3_2	-767.5	279.3	PG	PG (18:2)	PG (18:3)
PG 18:2_20:1_2	-799.5	279.2	PG	PG (18:2)	PG (20:1)
dPIBLANK	-750	220
PI 14:0_14:0	-753.5	227.2	PI	PI (14:0)	PI (14:0)
PI 14:0_18:1	-807.5	281.2	PI	PI (14:0)	PI (18:1)
PI 14:0_18:2	-805.5	279.2	PI	PI (14:0)	PI (18:2)
PI 14:0_18:3	-803.5	277.2	PI	PI (14:0)	PI (18:3)
PI 14:0_20:1	-835.5	309.3	PI	PI (14:0)	PI (20:1)
PI 14:0_20:2	-833.5	307.3	PI	PI (14:0)	PI (20:2)
PI 14:0_20:3	-831.5	305.2	PI	PI (14:0)	PI (20:3)
PI 14:0_20:4	-829.5	303.2	PI	PI (14:0)	PI (20:4)
PI 14:0_20:5	-827.5	301.2	PI	PI (14:0)	PI (20:5)
PI 14:0_22:4	-857.5	331.3	PI	PI (14:0)	PI (22:4)
PI 14:0_22:5	-855.5	329.2	PI	PI (14:0)	PI (22:5)
PI 14:0_22:6	-853.5	327.2	PI	PI (14:0)	PI (22:6)
PI 14:1_14:1	-749.4	225.2	PI	PI (14:1)	PI (14:1)
PI 14:0_16:0	-781.5	227.2	PI	PI (16:0)	PI (14:0)
PI 16:0_16:0	-809.5	255.2	PI	PI (16:0)	PI (16:0)
PI 16:0_16:1	-807.5	253.2	PI	PI (16:0)	PI (16:1)
PI 16:0_18:0	-837.6	283.3	PI	PI (16:0)	PI (18:0)
PI 16:0_18:1	-835.5	281.2	PI	PI (16:0)	PI (18:1)
PI 16:0_18:2	-833.5	279.2	PI	PI (16:0)	PI (18:2)
PI 16:0_18:3	-831.5	277.2	PI	PI (16:0)	PI (18:3)
PI 16:0_20:1	-863.6	309.3	PI	PI (16:0)	PI (20:1)
PI 16:0_20:2	-861.6	307.3	PI	PI (16:0)	PI (20:2)
PI 16:0_20:3	-859.5	305.2	PI	PI (16:0)	PI (20:3)
PI 16:0_20:4	-857.5	303.2	PI	PI (16:0)	PI (20:4)
PI 16:0_20:5	-855.5	301.2	PI	PI (16:0)	PI (20:5)
PI 16:0_22:4	-885.6	331.3	PI	PI (16:0)	PI (22:4)
PI 16:0_22:5	-883.5	329.2	PI	PI (16:0)	PI (22:5)
PI 16:0_22:6	-881.5	327.2	PI	PI (16:0)	PI (22:6)
PI 14:0_18:0	-809.5	227.2	PI	PI (18:0)	PI (14:0)
PI 16:1_18:0	-835.5	253.2	PI	PI (18:0)	PI (16:1)
PI 18:0_18:0	-865.6	283.3	PI	PI (18:0)	PI (18:0)
PI 18:0_18:1	-863.6	281.2	PI	PI (18:0)	PI (18:1)
PI 18:0_18:2	-861.6	279.2	PI	PI (18:0)	PI (18:2)
PI 18:0_18:3	-859.5	277.2	PI	PI (18:0)	PI (18:3)
PI 18:0_20:0	-893.6	283.3	PI	PI (18:0)	PI (20:0)
PI 18:0_20:1	-891.6	309.3	PI	PI (18:0)	PI (20:1)
PI 18:0_20:2	-889.6	307.3	PI	PI (18:0)	PI (20:2)
PI 18:0_20:3	-887.6	305.2	PI	PI (18:0)	PI (20:3)
PI 18:0_20:4	-885.6	283.3	PI	PI (18:0)	PI (20:4)
PI 18:0_20:5	-883.5	301.2	PI	PI (18:0)	PI (20:5)
PI 18:0_22:4	-913.6	331.3	PI	PI (18:0)	PI (22:4)
PI 18:0_22:5	-911.6	329.2	PI	PI (18:0)	PI (22:5)
PI 18:0_22:6	-909.6	327.2	PI	PI (18:0)	PI (22:6)
PI 16:1_18:1	-833.5	281.2	PI	PI (18:1)	PI (16:1)
PI 18:1_18:1	-861.6	281.2	PI	PI (18:1)	PI (18:1)
PI 18:1_18:2	-859.5	279.2	PI	PI (18:1)	PI (18:2)
PI 18:1_18:3	-857.5	277.2	PI	PI (18:1)	PI (18:3)
PI 18:1_20:1	-889.6	309.3	PI	PI (18:1)	PI (20:1)
PI 18:1_20:2	-887.6	307.3	PI	PI (18:1)	PI (20:2)
PI 18:1_20:3	-885.6	305.2	PI	PI (18:1)	PI (20:3)
PI 18:1_20:4	-883.5	303.2	PI	PI (18:1)	PI (20:4)
PI 18:1_20:5	-881.5	301.2	PI	PI (18:1)	PI (20:5)
PI 18:1_22:4	-911.6	331.3	PI	PI (18:1)	PI (22:4)
PI 18:1_22:5	-909.6	329.2	PI	PI (18:1)	PI (22:5)
PI 18:1_22:6	-907.5	327.2	PI	PI (18:1)	PI (22:6)
PI 16:1_18:2	-831.5	279.2	PI	PI (18:2)	PI (16:1)
PI 18:2_18:2	-857.5	279.2	PI	PI (18:2)	PI (18:2)
PI 18:2_18:3	-855.5	277.2	PI	PI (18:2)	PI (18:3)
PI 18:2_20:1	-887.6	309.3	PI	PI (18:2)	PI (20:1)
PI 18:2_20:2	-885.6	307.3	PI	PI (18:2)	PI (20:2)
PI 18:2_20:3	-883.5	305.2	PI	PI (18:2)	PI (20:3)
PI 18:2_20:4	-881.5	303.2	PI	PI (18:2)	PI (20:4)
PI 18:2_20:5	-879.5	301.2	PI	PI (18:2)	PI (20:5)
PI 18:2_22:4	-909.6	331.3	PI	PI (18:2)	PI (22:4)
PI 18:2_22:5	-907.5	329.2	PI	PI (18:2)	PI (22:5)
PI 18:2_22:6	-905.5	327.2	PI	PI (18:2)	PI (22:6)
PI 16:1_20:0	-863.6	253.2	PI	PI (20:0)	PI (16:1)
PI 18:1_20:0	-891.6	281.2	PI	PI (20:0)	PI (18:1)
PI 18:2_20:0	-889.6	279.2	PI	PI (20:0)	PI (18:2)
PI 18:3_20:0	-887.6	277.2	PI	PI (20:0)	PI (18:3)
PI 20:0_20:1	-919.6	309.3	PI	PI (20:0)	PI (20:1)
PI 20:0_20:2	-917.6	307.3	PI	PI (20:0)	PI (20:2)
PI 20:0_20:3	-915.6	305.2	PI	PI (20:0)	PI (20:3)
PI 20:0_20:4	-913.6	303.2	PI	PI (20:0)	PI (20:4)
PI 20:0_20:5	-911.6	301.2	PI	PI (20:0)	PI (20:5)
PI 20:0_22:5	-939.6	329.2	PI	PI (20:0)	PI (22:5)
PI 20:0_22:6	-937.6	327.2	PI	PI (20:0)	PI (22:6)
dPI 14:1_17:0	-798.5	225.2	dPI	dPI (17:0)	dPI (14:1)
dPI 14:1_17:0_	-798.5	269.2	dPI	dPI (17:0)	dPI (14:1)
dPI 16:1_17:0	-826.5	253.2	dPI	dPI (17:0)	dPI (16:1)
dPI 16:1_17:0_	-826.5	269.2	dPI	dPI (17:0)	dPI (16:1)
dPI 17:0_18:1	-854.5	281.2	dPI	dPI (17:0)	dPI (18:1)
dPI 17:0_18:1_	-854.5	269.2	dPI	dPI (17:0)	dPI (18:1)
dPI 17:0_20:3	-878.5	305.2	dPI	dPI (17:0)	dPI (20:3)
dPI 17:0_20:3_	-878.5	269.2	dPI	dPI (17:0)	dPI (20:3)
dPI 17:0_22:4	-904.6	331.3	dPI	dPI (17:0)	dPI (22:4)
dPI 17:0_22:4_	-904.6	269.2	dPI	dPI (17:0)	dPI (22:4)
PI 14:0_15:0	-767.5	241.22	PI	PI (15:0)	PI (14:0)
PI 15:0_16:0	-795.5	241.22	PI	PI (15:0)	PI (16:0)
PI 15:0_16:1	-793.5	241.22	PI	PI (15:0)	PI (16:1)
PI 15:0_18:0	-823.5	241.22	PI	PI (15:0)	PI (18:0)
PI 15:0_18:1	-821.5	241.22	PI	PI (15:0)	PI (18:1)
PI 15:0_18:2	-819.5	241.22	PI	PI (15:0)	PI (18:2)
PI 15:0_20:0	-851.6	241.22	PI	PI (15:0)	PI (20:0)
PI 15:0_20:1	-849.5	241.22	PI	PI (15:0)	PI (20:1)
PI 15:0_20:2	-847.5	241.22	PI	PI (15:0)	PI (20:2)
PI 15:0_20:3	-845.5	241.22	PI	PI (15:0)	PI (20:3)
PI 15:0_20:4	-843.5	241.22	PI	PI (15:0)	PI (20:4)
PI 15:0_22:0	-879.6	241.22	PI	PI (15:0)	PI (22:0)
PI 15:0_22:1	-877.6	241.22	PI	PI (15:0)	PI (22:1)
PI 15:0_22:2	-875.6	241.22	PI	PI (15:0)	PI (22:2)
PI 15:0_22:4	-871.5	241.22	PI	PI (15:0)	PI (22:4)
PI 15:0_22:5	-869.5	241.22	PI	PI (15:0)	PI (22:5)
PI 15:0_22:6	-867.5	241.22	PI	PI (15:0)	PI (22:6)
PI 14:0_17:0	-795.5	269.25	PI	PI (17:0)	PI (14:0)
PI 16:0_17:0	-823.5	269.25	PI	PI (17:0)	PI (16:0)
PI 16:1_17:0	-821.5	269.25	PI	PI (17:0)	PI (16:1)
PI 17:0_18:0	-851.6	269.25	PI	PI (17:0)	PI (18:0)
PI 17:0_18:1	-849.5	269.25	PI	PI (17:0)	PI (18:1)
PI 17:0_18:2	-847.5	269.25	PI	PI (17:0)	PI (18:2)
PI 17:0_20:0	-879.6	269.25	PI	PI (17:0)	PI (20:0)
PI 17:0_20:1	-877.6	269.25	PI	PI (17:0)	PI (20:1)
PI 17:0_20:2	-875.6	269.25	PI	PI (17:0)	PI (20:2)
PI 17:0_20:3	-873.5	269.25	PI	PI (17:0)	PI (20:3)
PI 17:0_20:4	-871.5	269.25	PI	PI (17:0)	PI (20:4)
PI 17:0_22:0	-907.6	269.25	PI	PI (17:0)	PI (22:0)
PI 17:0_22:1	-905.6	269.25	PI	PI (17:0)	PI (22:1)
PI 17:0_22:2	-903.6	269.25	PI	PI (17:0)	PI (22:2)
PI 17:0_22:4	-899.6	269.25	PI	PI (17:0)	PI (22:4)
PI 17:0_22:5	-897.5	269.25	PI	PI (17:0)	PI (22:5)
PI 17:0_22:6	-895.5	269.25	PI	PI (17:0)	PI (22:6)
PI 14:0_18:1_2	-807.5	227.2	PI	PI (14:0)	PI (18:1)
PI 16:0_16:1_2	-807.5	255.2	PI	PI (16:0)	PI (16:1)
PI 16:1_18:0_2	-835.5	283.2	PI	PI (18:0)	PI (16:1)
PI 18:0_18:1_2	-863.6	283.3	PI	PI (18:0)	PI (18:1)
PI 18:0_20:1_2	-891.6	283.2	PI	PI (18:0)	PI (20:1)
PI 18:0_20:4_2	-885.6	303.2	PI	PI (18:0)	PI (20:4)
PI 18:0_20:5_2	-883.5	283.2	PI	PI (18:0)	PI (20:5)
PI 16:1_18:1_2	-833.5	253.2	PI	PI (18:1)	PI (16:1)
PI 18:1_18:2_2	-859.5	281.2	PI	PI (18:1)	PI (18:2)
PI 18:1_20:1_2	-889.6	281.2	PI	PI (18:1)	PI (20:1)
PI 18:1_20:4_2	-883.5	281.2	PI	PI (18:1)	PI (20:4)
PI 18:2_18:3_2	-855.5	279.2	PI	PI (18:2)	PI (18:3)
PI 18:2_20:1_2	-887.6	279.2	PI	PI (18:2)	PI (20:1)
dPSBLANK	-700	220
PS 14:0_14:0	-678.4	227.2	PS	PS (14:0)	PS (14:0)
PS 14:0_18:1	-732.5	281.2	PS	PS (14:0)	PS (18:1)
PS 14:0_18:2	-730.5	279.2	PS	PS (14:0)	PS (18:2)
PS 14:0_18:3	-728.5	277.2	PS	PS (14:0)	PS (18:3)
PS 14:0_20:1	-760.5	309.3	PS	PS (14:0)	PS (20:1)
PS 14:0_20:2	-758.5	307.3	PS	PS (14:0)	PS (20:2)
PS 14:0_20:3	-756.5	305.2	PS	PS (14:0)	PS (20:3)
PS 14:0_20:4	-754.5	303.2	PS	PS (14:0)	PS (20:4)
PS 14:0_20:5	-752.5	301.2	PS	PS (14:0)	PS (20:5)
PS 14:0_22:4	-782.5	331.3	PS	PS (14:0)	PS (22:4)
PS 14:0_22:5	-780.5	329.2	PS	PS (14:0)	PS (22:5)
PS 14:0_22:6	-778.5	327.2	PS	PS (14:0)	PS (22:6)
PS 14:1_14:1	-674.4	225.2	PS	PS (14:1)	PS (14:1)
PS 14:0_16:0	-706.5	227.2	PS	PS (16:0)	PS (14:0)
PS 16:0_16:0	-734.5	255.2	PS	PS (16:0)	PS (16:0)
PS 16:0_16:1	-732.5	253.2	PS	PS (16:0)	PS (16:1)
PS 16:0_18:0	-762.5	283.3	PS	PS (16:0)	PS (18:0)
PS 16:0_18:1	-760.5	281.2	PS	PS (16:0)	PS (18:1)
PS 16:0_18:2	-758.5	279.2	PS	PS (16:0)	PS (18:2)
PS 16:0_18:3	-756.5	277.2	PS	PS (16:0)	PS (18:3)
PS 16:0_20:1	-788.5	309.3	PS	PS (16:0)	PS (20:1)
PS 16:0_20:2	-786.5	307.3	PS	PS (16:0)	PS (20:2)
PS 16:0_20:3	-784.5	305.2	PS	PS (16:0)	PS (20:3)
PS 16:0_20:4	-782.5	303.2	PS	PS (16:0)	PS (20:4)
PS 16:0_20:5	-780.5	301.2	PS	PS (16:0)	PS (20:5)
PS 16:0_22:4	-810.5	331.3	PS	PS (16:0)	PS (22:4)
PS 16:0_22:5	-808.5	329.2	PS	PS (16:0)	PS (22:5)
PS 16:0_22:6	-806.5	327.2	PS	PS (16:0)	PS (22:6)
PS 14:0_18:0	-734.5	227.2	PS	PS (18:0)	PS (14:0)
PS 16:1_18:0	-760.5	253.2	PS	PS (18:0)	PS (16:1)
PS 18:0_18:0	-790.6	283.3	PS	PS (18:0)	PS (18:0)
PS 18:0_18:1	-788.5	281.2	PS	PS (18:0)	PS (18:1)
PS 18:0_18:2	-786.5	279.2	PS	PS (18:0)	PS (18:2)
PS 18:0_18:3	-784.5	277.2	PS	PS (18:0)	PS (18:3)
PS 18:0_20:0	-818.6	283.3	PS	PS (18:0)	PS (20:0)
PS 18:0_20:1	-816.6	309.3	PS	PS (18:0)	PS (20:1)
PS 18:0_20:2	-814.6	307.3	PS	PS (18:0)	PS (20:2)
PS 18:0_20:3	-812.5	305.2	PS	PS (18:0)	PS (20:3)
PS 18:0_20:4	-810.5	303.2	PS	PS (18:0)	PS (20:4)
PS 18:0_20:5	-808.5	301.2	PS	PS (18:0)	PS (20:5)
PS 18:0_22:4	-838.6	331.3	PS	PS (18:0)	PS (22:4)
PS 18:0_22:5	-836.5	329.2	PS	PS (18:0)	PS (22:5)
PS 18:0_22:6	-834.5	327.2	PS	PS (18:0)	PS (22:6)
PS 16:1_18:1	-758.5	281.2	PS	PS (18:1)	PS (16:1)
PS 18:1_18:1	-786.5	281.2	PS	PS (18:1)	PS (18:1)
PS 18:1_18:2	-784.5	279.2	PS	PS (18:1)	PS (18:2)
PS 18:1_18:3	-782.5	277.2	PS	PS (18:1)	PS (18:3)
PS 18:1_20:1	-814.6	309.3	PS	PS (18:1)	PS (20:1)
PS 18:1_20:2	-812.5	307.3	PS	PS (18:1)	PS (20:2)
PS 18:1_20:3	-810.5	305.2	PS	PS (18:1)	PS (20:3)
PS 18:1_20:4	-808.5	303.2	PS	PS (18:1)	PS (20:4)
PS 18:1_20:5	-806.5	301.2	PS	PS (18:1)	PS (20:5)
PS 18:1_22:4	-836.5	331.3	PS	PS (18:1)	PS (22:4)
PS 18:1_22:5	-834.5	329.2	PS	PS (18:1)	PS (22:5)
PS 18:1_22:6	-832.5	327.2	PS	PS (18:1)	PS (22:6)
PS 16:1_18:2	-756.5	279.2	PS	PS (18:2)	PS (16:1)
PS 18:2_18:2	-782.5	279.2	PS	PS (18:2)	PS (18:2)
PS 18:2_18:3	-780.5	277.2	PS	PS (18:2)	PS (18:3)
PS 18:2_20:1	-812.5	309.3	PS	PS (18:2)	PS (20:1)
PS 18:2_20:2	-810.5	307.3	PS	PS (18:2)	PS (20:2)
PS 18:2_20:3	-808.5	305.2	PS	PS (18:2)	PS (20:3)
PS 18:2_20:4	-806.5	303.2	PS	PS (18:2)	PS (20:4)
PS 18:2_20:5	-804.5	301.2	PS	PS (18:2)	PS (20:5)
PS 18:2_22:4	-834.5	331.3	PS	PS (18:2)	PS (22:4)
PS 18:2_22:5	-832.5	329.2	PS	PS (18:2)	PS (22:5)
PS 18:2_22:6	-830.5	327.2	PS	PS (18:2)	PS (22:6)
PS 16:1_20:0	-788.5	253.2	PS	PS (20:0)	PS (16:1)
PS 18:1_20:0	-816.6	281.2	PS	PS (20:0)	PS (18:1)
PS 18:2_20:0	-814.6	279.2	PS	PS (20:0)	PS (18:2)
PS 18:3_20:0	-812.5	277.2	PS	PS (20:0)	PS (18:3)
PS 20:0_20:1	-844.6	309.3	PS	PS (20:0)	PS (20:1)
PS 20:0_20:2	-842.6	307.3	PS	PS (20:0)	PS (20:2)
PS 20:0_20:3	-840.6	305.2	PS	PS (20:0)	PS (20:3)
PS 20:0_20:4	-838.6	303.2	PS	PS (20:0)	PS (20:4)
PS 20:0_20:5	-836.5	301.2	PS	PS (20:0)	PS (20:5)
PS 20:0_22:4	-866.6	331.3	PS	PS (20:0)	PS (22:4)
PS 20:0_22:5	-864.6	329.2	PS	PS (20:0)	PS (22:5)
PS 20:0_22:6	-862.6	327.2	PS	PS (20:0)	PS (22:6)
dPS 14:1_17:0	-723.5	225.2	dPS	dPS (17:0)	dPS (14:1)
dPS 14:1_17:0_	-723.5	269.2	dPS	dPS (17:0)	dPS (14:1)
dPS 16:1_17:0	-751.5	253.2	dPS	dPS (17:0)	dPS (16:1)
dPS 16:1_17:0_	-751.5	269.2	dPS	dPS (17:0)	dPS (16:1)
dPS 17:0_18:1	-779.5	281.2	dPS	dPS (17:0)	dPS (18:1)
dPS 17:0_18:1_	-779.5	269.2	dPS	dPS (17:0)	dPS (18:1)
dPS 17:0_20:3	-803.5	305.2	dPS	dPS (17:0)	dPS (20:3)
dPS 17:0_20:3_	-803.5	269.2	dPS	dPS (17:0)	dPS (20:3)
dPS 17:0_22:4	-829.5	331.3	dPS	dPS (17:0)	dPS (22:4)
dPS 17:0_22:4_	-829.5	269.2	dPS	dPS (17:0)	dPS (22:4)
PS 14:0_15:0	-692.4	241.22	PS	PS (15:0)	PS (14:0)
PS 15:0_16:0	-720.5	241.22	PS	PS (15:0)	PS (16:0)
PS 15:0_16:1	-718.5	241.22	PS	PS (15:0)	PS (16:1)
PS 15:0_18:0	-748.5	241.22	PS	PS (15:0)	PS (18:0)
PS 15:0_18:1	-746.5	241.22	PS	PS (15:0)	PS (18:1)
PS 15:0_18:2	-744.5	241.22	PS	PS (15:0)	PS (18:2)
PS 15:0_20:0	-776.5	241.22	PS	PS (15:0)	PS (20:0)
PS 15:0_20:1	-774.5	241.22	PS	PS (15:0)	PS (20:1)
PS 15:0_20:2	-772.5	241.22	PS	PS (15:0)	PS (20:2)
PS 15:0_20:3	-770.5	241.22	PS	PS (15:0)	PS (20:3)
PS 15:0_20:4	-768.5	241.22	PS	PS (15:0)	PS (20:4)
PS 15:0_22:0	-804.6	241.22	PS	PS (15:0)	PS (22:0)
PS 15:0_22:1	-802.6	241.22	PS	PS (15:0)	PS (22:1)
PS 15:0_22:2	-800.5	241.22	PS	PS (15:0)	PS (22:2)
PS 15:0_22:4	-796.5	241.22	PS	PS (15:0)	PS (22:4)
PS 15:0_22:5	-794.5	241.22	PS	PS (15:0)	PS (22:5)
PS 15:0_22:6	-792.5	241.22	PS	PS (15:0)	PS (22:6)
PS 14:0_17:0	-720.5	269.25	PS	PS (17:0)	PS (14:0)
PS 16:0_17:0	-748.5	269.25	PS	PS (17:0)	PS (16:0)
PS 16:1_17:0	-746.5	269.25	PS	PS (17:0)	PS (16:1)
PS 17:0_18:0	-776.5	269.25	PS	PS (17:0)	PS (18:0)
PS 17:0_18:1	-774.5	269.25	PS	PS (17:0)	PS (18:1)
PS 17:0_18:2	-772.5	269.25	PS	PS (17:0)	PS (18:2)
PS 17:0_20:0	-804.6	269.25	PS	PS (17:0)	PS (20:0)
PS 17:0_20:1	-802.6	269.25	PS	PS (17:0)	PS (20:1)
PS 17:0_20:2	-800.5	269.25	PS	PS (17:0)	PS (20:2)
PS 17:0_20:3	-798.5	269.25	PS	PS (17:0)	PS (20:3)
PS 17:0_20:4	-796.5	269.25	PS	PS (17:0)	PS (20:4)
PS 17:0_22:0	-832.6	269.25	PS	PS (17:0)	PS (22:0)
PS 17:0_22:1	-830.6	269.25	PS	PS (17:0)	PS (22:1)
PS 17:0_22:2	-828.6	269.25	PS	PS (17:0)	PS (22:2)
PS 17:0_22:4	-824.5	269.25	PS	PS (17:0)	PS (22:4)
PS 17:0_22:5	-822.5	269.25	PS	PS (17:0)	PS (22:5)
PS 17:0_22:6	-820.5	269.25	PS	PS (17:0)	PS (22:6)
PS 16:0_16:1_2	-732.5	255.3	PS	PS (16:0)	PS (16:1)
PS 14:0_18:1_2	-732.5	227.3	PS	PS (14:0)	PS (18:1)
PS 16:1_18:1_2	-758.5	253.3	PS	PS (18:1)	PS (16:1)
PS 18:0_18:1_2	-788.5	283.3	PS	PS (18:0)	PS (18:1)
PS 18:0_20:1_2	-816.6	283.3	PS	PS (18:0)	PS (20:1)
PS 18:1_20:0_2	-816.6	311.4	PS	PS (20:0)	PS (18:1)
PS 18:1_18:2_2	-784.5	281.3	PS	PS (18:1)	PS (18:2)
PS 18:2_18:3_2	-780.5	279.3	PS	PS (18:2)	PS (18:3)
PS 18:1_20:2_2	-812.5	281.2	PS	PS (18:1)	PS (20:2)
PS 18:2_20:1_2	-812.5	279.2	PS	PS (18:2)	PS (20:1)

## Sheet: 2B Method 1 Pos Mode
TABLE S2
Name	Q1	Q3	Class	FA1
dSMBLANK	650	180
SM d18:1/14:0	675.5	184.1	SM	SM (14:0)
SM d18:1/16:0	703.6	184.1	SM	SM (16:0)
SM d18:1/18:0	731.6	184.1	SM	SM (18:0)
SM d18:1/18:1	729.6	184.1	SM	SM (18:1)
SM d18:1/20:0	759.6	184.1	SM	SM (20:0)
SM d18:1/20:1	757.6	184.1	SM	SM (20:1)
SM d18:1/22:0	787.7	184.1	SM	SM (22:0)
SM d18:1/22:1	785.7	184.1	SM	SM (22:1)
SM d18:1/24:0	815.7	184.1	SM	SM (24:0)
SM d18:1/24:1	813.7	184.1	SM	SM (24:1)
SM d18:1/26:0	843.7	184.1	SM	SM (26:0)
SM d18:1/26:1	841.7	184.1	SM	SM (26:1)
dSM d18:1/16:0	710.6	184.2	dSM	dSM (16:0)
dSM d18:1/18:1	736.6	184.2	dSM	dSM (18:1)
dSM d18:1/24:0	822.7	184.2	dSM	dSM (24:0)
dSM d18:1/24:1	820.7	184.2	dSM	dSM (24:1)

## Sheet: 2C Method 2 Neg Mode
TABLE S2
Name	Q1	Q3	Class	FA1
FA 12:0	-199.2	199.2	FFA	FA (12:0)
FA 14:0	-227.2	227.2	FFA	FA (14:0)
FA 14:1	-225.2	225.2	FFA	FA (14:1)
FA 15:0	-241.2	241.2	FFA	FA (15:0)
FA 16:0	-255.2	255.2	FFA	FA (16:0)
FA 16:1	-253.2	253.2	FFA	FA (16:1)
FA 17:0	-269.2	269.2	FFA	FA (17:0)
FA 18:0	-283.3	283.3	FFA	FA (18:0)
FA 18:1	-281.2	281.2	FFA	FA (18:1)
FA 18:2	-279.2	279.2	FFA	FA (18:2)
FA 18:3	-277.2	277.2	FFA	FA (18:3)
FA 18:4	-275.2	275.2	FFA	FA (18:4)
FA 20:0	-311.3	311.3	FFA	FA (20:0)
FA 20:1	-309.3	309.3	FFA	FA (20:1)
FA 20:2	-307.3	307.3	FFA	FA (20:2)
FA 20:3	-305.2	305.2	FFA	FA (20:3)
FA 20:4	-303.2	303.2	FFA	FA (20:4)
FA 20:5	-301.2	301.2	FFA	FA (20:5)
FA 22:0	-339.3	339.3	FFA	FA (22:0)
FA 22:1	-337.3	337.3	FFA	FA (22:1)
FA 22:2	-335.3	335.3	FFA	FA (22:2)
FA 22:4	-331.3	331.3	FFA	FA (22:4)
FA 22:5	-329.2	329.2	FFA	FA (22:5)
FA 22:6	-327.2	327.2	FFA	FA (22:6)
FA 24:0	-367.4	367.4	FFA	FA (24:0)
FA 24:1	-365.3	365.3	FFA	FA (24:1)
dFA 16:0	-264.2	264.2	dFFA	dFA (16:0)
dFA 17:1	-267.2	267.2	dFFA	dFA (17:1)

## Sheet: 2D Method 2 Pos Mode
TABLE S2
Name	Q1	Q3	Class	FA1	FA2
TG 36:0-FA12:0	656.6	439.4	TG	TG (12:0)
TG 38:0-FA12:0	684.6	467.4	TG	TG (12:0)
TG 40:0-FA12:0	712.6	495.4	TG	TG (12:0)
TG 40:0-FA14:0	712.6	467.4	TG	TG (14:0)
TG 40:0-FA16:0	712.6	439.3	TG	TG (16:0)
TG 42:0-FA12:0	740.7	523.5	TG	TG (12:0)
TG 42:0-FA14:0	740.7	495.5	TG	TG (14:0)
TG 42:0-FA16:0	740.7	467.4	TG	TG (16:0)
TG 42:1-FA12:0	738.7	521.5	TG	TG (12:0)
TG 42:1-FA14:0	738.7	493.5	TG	TG (14:0)
TG 42:1-FA16:0	738.7	465.4	TG	TG (16:0)
TG 42:1-FA16:1	738.7	467.4	TG	TG (16:1)
TG 42:1-FA18:1	738.7	439.4	TG	TG (18:1)
TG 42:2-FA12:0	736.6	519.4	TG	TG (12:0)
TG 42:2-FA18:2	736.6	439.3	TG	TG (18:2)
TG 44:0-FA12:0	768.7	551.5	TG	TG (12:0)
TG 44:0-FA14:0	768.7	523.5	TG	TG (14:0)
TG 44:0-FA16:0	768.7	495.4	TG	TG (16:0)
TG 44:0-FA18:0	768.7	467.4	TG	TG (18:0)
TG 44:1-FA12:0	766.7	549.5	TG	TG (12:0)
TG 44:1-FA14:0	766.7	521.5	TG	TG (14:0)
TG 44:1-FA14:1	766.7	523.5	TG	TG (14:1)
TG 44:1-FA16:0	766.7	493.4	TG	TG (16:0)
TG 44:1-FA16:1	766.7	495.4	TG	TG (16:1)
TG 44:1-FA18:1	766.7	467.4	TG	TG (18:1)
TG 44:2-FA12:0	764.7	547.5	TG	TG (12:0)
TG 44:2-FA14:0	764.7	519.5	TG	TG (14:0)
TG 44:2-FA16:0	764.7	491.4	TG	TG (16:0)
TG 44:2-FA16:1	764.7	493.4	TG	TG (16:1)
TG 44:2-FA18:1	764.7	465.4	TG	TG (18:1)
TG 44:2-FA18:2	764.7	467.4	TG	TG (18:2)
TG 44:3-FA18:2	762.7	465.4	TG	TG (18:2)
TG 45:0-FA14:0	782.7	537.5	TG	TG (14:0)
TG 45:0-FA15:0	782.7	523.4	TG	TG (15:0)
TG 45:0-FA16:0	782.7	509.4	TG	TG (16:0)
TG 45:1-FA15:0	780.7	521.4	TG	TG (15:0)
TG 45:1-FA16:0	780.7	507.4	TG	TG (16:0)
TG 45:1-FA18:1	780.7	481.4	TG	TG (18:1)
TG 46:0-FA12:0	796.7	579.5	TG	TG (12:0)
TG 46:0-FA14:0	796.7	551.5	TG	TG (14:0)
TG 46:0-FA16:0	796.7	523.4	TG	TG (16:0)
TG 46:0-FA18:0	796.7	495.4	TG	TG (18:0)
TG 46:1-FA12:0	794.7	577.5	TG	TG (12:0)
TG 46:1-FA14:0	794.7	549.5	TG	TG (14:0)
TG 46:1-FA14:1	794.7	551.5	TG	TG (14:1)
TG 46:1-FA16:0	794.7	521.4	TG	TG (16:0)
TG 46:1-FA16:1	794.7	523.4	TG	TG (16:1)
TG 46:1-FA18:0	794.7	493.4	TG	TG (18:0)
TG 46:1-FA18:1	794.7	495.4	TG	TG (18:1)
TG 46:2-FA12:0	792.7	575.5	TG	TG (12:0)
TG 46:2-FA14:0	792.7	547.5	TG	TG (14:0)
TG 46:2-FA14:1	792.7	549.5	TG	TG (14:1)
TG 46:2-FA16:0	792.7	519.4	TG	TG (16:0)
TG 46:2-FA16:1	792.7	521.4	TG	TG (16:1)
TG 46:2-FA18:1	792.7	493.4	TG	TG (18:1)
TG 46:2-FA18:2	792.7	495.4	TG	TG (18:2)
TG 46:3-FA12:0	790.7	573.5	TG	TG (12:0)
TG 46:3-FA14:0	790.7	545.5	TG	TG (14:0)
TG 46:3-FA14:1	790.7	547.5	TG	TG (14:1)
TG 46:3-FA16:0	790.7	517.4	TG	TG (16:0)
TG 46:3-FA16:1	790.7	519.4	TG	TG (16:1)
TG 46:3-FA18:1	790.7	491.4	TG	TG (18:1)
TG 46:3-FA18:2	790.7	493.4	TG	TG (18:2)
TG 46:3-FA18:3	790.7	495.4	TG	TG (18:3)
TG 46:4-FA18:2	788.7	491.4	TG	TG (18:2)
TG 47:0-FA14:0	810.7	565.5	TG	TG (14:0)
TG 47:0-FA15:0	810.7	551.4	TG	TG (15:0)
TG 47:0-FA16:0	810.7	537.4	TG	TG (16:0)
TG 47:0-FA17:0	810.7	523.4	TG	TG (17:0)
TG 47:1-FA14:0	808.7	563.5	TG	TG (14:0)
TG 47:1-FA15:0	808.7	549.4	TG	TG (15:0)
TG 47:1-FA16:0	808.7	535.4	TG	TG (16:0)
TG 47:1-FA16:1	808.7	537.4	TG	TG (16:1)
TG 47:1-FA17:0	808.7	521.4	TG	TG (17:0)
TG 47:1-FA18:1	808.7	509.4	TG	TG (18:1)
TG 47:2-FA14:0	806.7	561.5	TG	TG (14:0)
TG 47:2-FA15:0	806.7	547.4	TG	TG (15:0)
TG 47:2-FA16:1	806.7	535.4	TG	TG (16:1)
TG 47:2-FA18:1	806.7	507.4	TG	TG (18:1)
TG 47:2-FA18:2	806.7	509.4	TG	TG (18:2)
TG 48:0-FA14:0	824.7	579.5	TG	TG (14:0)
TG 48:0-FA16:0	824.7	551.4	TG	TG (16:0)
TG 48:0-FA18:0	824.7	523.4	TG	TG (18:0)
TG 48:1-FA12:0	822.7	605.5	TG	TG (12:0)
TG 48:1-FA14:0	822.7	577.5	TG	TG (14:0)
TG 48:1-FA14:1	822.7	579.5	TG	TG (14:1)
TG 48:1-FA16:0	822.7	549.4	TG	TG (16:0)
TG 48:1-FA16:1	822.7	551.4	TG	TG (16:1)
TG 48:1-FA18:0	822.7	521.4	TG	TG (18:0)
TG 48:1-FA18:1	822.7	523.4	TG	TG (18:1)
TG 48:2-FA12:0	820.7	603.5	TG	TG (12:0)
TG 48:2-FA14:0	820.7	575.5	TG	TG (14:0)
TG 48:2-FA14:1	820.7	577.5	TG	TG (14:1)
TG 48:2-FA16:0	820.7	547.4	TG	TG (16:0)
TG 48:2-FA16:1	820.7	549.4	TG	TG (16:1)
TG 48:2-FA18:0	820.7	519.4	TG	TG (18:0)
TG 48:2-FA18:1	820.7	521.4	TG	TG (18:1)
TG 48:2-FA18:2	820.7	523.4	TG	TG (18:2)
TG 48:3-FA12:0	818.7	601.5	TG	TG (12:0)
TG 48:3-FA14:0	818.7	573.5	TG	TG (14:0)
TG 48:3-FA14:1	818.7	575.5	TG	TG (14:1)
TG 48:3-FA16:0	818.7	545.4	TG	TG (16:0)
TG 48:3-FA16:1	818.7	547.4	TG	TG (16:1)
TG 48:3-FA18:1	818.7	519.4	TG	TG (18:1)
TG 48:3-FA18:2	818.7	521.4	TG	TG (18:2)
TG 48:3-FA18:3	818.7	523.4	TG	TG (18:3)
TG 48:4-FA12:0	816.7	599.5	TG	TG (12:0)
TG 48:4-FA14:0	816.7	571.5	TG	TG (14:0)
TG 48:4-FA14:1	816.7	573.5	TG	TG (14:1)
TG 48:4-FA16:0	816.7	543.4	TG	TG (16:0)
TG 48:4-FA16:1	816.7	545.4	TG	TG (16:1)
TG 48:4-FA18:1	816.7	517.4	TG	TG (18:1)
TG 48:4-FA18:2	816.7	519.4	TG	TG (18:2)
TG 48:4-FA18:3	816.7	521.4	TG	TG (18:3)
TG 48:4-FA20:4	816.7	495.4	TG	TG (20:4)
TG 48:5-FA18:2	814.7	517.4	TG	TG (18:2)
TG 48:5-FA18:3	814.7	519.4	TG	TG (18:3)
TG 49:0-FA15:0	838.8	579.5	TG	TG (15:0)
TG 49:0-FA16:0	838.8	565.5	TG	TG (16:0)
TG 49:0-FA17:0	838.8	551.5	TG	TG (17:0)
TG 49:0-FA18:0	838.8	537.5	TG	TG (18:0)
TG 49:1-FA14:0	836.8	591.6	TG	TG (14:0)
TG 49:1-FA15:0	836.8	577.5	TG	TG (15:0)
TG 49:1-FA16:0	836.8	563.5	TG	TG (16:0)
TG 49:1-FA16:1	836.8	565.5	TG	TG (16:1)
TG 49:1-FA17:0	836.8	549.5	TG	TG (17:0)
TG 49:1-FA18:1	836.8	537.5	TG	TG (18:1)
TG 49:2-FA14:0	834.8	589.6	TG	TG (14:0)
TG 49:2-FA15:0	834.8	575.5	TG	TG (15:0)
TG 49:2-FA16:0	834.8	561.5	TG	TG (16:0)
TG 49:2-FA16:1	834.8	563.5	TG	TG (16:1)
TG 49:2-FA17:0	834.8	547.5	TG	TG (17:0)
TG 49:2-FA18:1	834.8	535.5	TG	TG (18:1)
TG 49:2-FA18:2	834.8	537.5	TG	TG (18:2)
TG 49:3-FA15:0	832.8	573.5	TG	TG (15:0)
TG 49:3-FA16:0	832.8	559.5	TG	TG (16:0)
TG 49:3-FA16:1	832.8	561.5	TG	TG (16:1)
TG 49:3-FA18:2	832.8	535.5	TG	TG (18:2)
TG 49:3-FA18:3	832.8	537.5	TG	TG (18:3)
TG 50:0-FA14:0	852.8	607.6	TG	TG (14:0)
TG 50:0-FA16:0	852.8	579.5	TG	TG (16:0)
TG 50:0-FA18:0	852.8	551.5	TG	TG (18:0)
TG 50:1-FA14:0	850.8	605.6	TG	TG (14:0)
TG 50:1-FA16:0	850.8	577.5	TG	TG (16:0)
TG 50:1-FA16:1	850.8	579.5	TG	TG (16:1)
TG 50:1-FA18:0	850.8	549.5	TG	TG (18:0)
TG 50:1-FA18:1	850.8	551.5	TG	TG (18:1)
TG 50:1-FA20:1	850.8	523.5	TG	TG (20:1)
TG 50:2-FA14:0	848.8	603.6	TG	TG (14:0)
TG 50:2-FA14:1	848.8	605.6	TG	TG (14:1)
TG 50:2-FA16:0	848.8	575.5	TG	TG (16:0)
TG 50:2-FA16:1	848.8	577.5	TG	TG (16:1)
TG 50:2-FA18:0	848.8	547.5	TG	TG (18:0)
TG 50:2-FA18:1	848.8	549.5	TG	TG (18:1)
TG 50:2-FA18:2	848.8	551.5	TG	TG (18:2)
TG 50:2-FA20:2	848.8	523.5	TG	TG (20:2)
TG 50:3-FA14:0	846.8	601.6	TG	TG (14:0)
TG 50:3-FA14:1	846.8	603.6	TG	TG (14:1)
TG 50:3-FA16:0	846.8	573.5	TG	TG (16:0)
TG 50:3-FA16:1	846.8	575.5	TG	TG (16:1)
TG 50:3-FA18:0	846.8	545.5	TG	TG (18:0)
TG 50:3-FA18:1	846.8	547.5	TG	TG (18:1)
TG 50:3-FA18:2	846.8	549.5	TG	TG (18:2)
TG 50:3-FA18:3	846.8	551.5	TG	TG (18:3)
TG 50:3-FA20:3	846.8	523.5	TG	TG (20:3)
TG 50:4-FA14:0	844.6	599.4	TG	TG (14:0)
TG 50:4-FA14:1	844.6	601.4	TG	TG (14:1)
TG 50:4-FA16:0	844.6	571.3	TG	TG (16:0)
TG 50:4-FA16:1	844.6	573.3	TG	TG (16:1)
TG 50:4-FA18:1	844.6	545.3	TG	TG (18:1)
TG 50:4-FA18:2	844.6	547.3	TG	TG (18:2)
TG 50:4-FA18:3	844.6	549.3	TG	TG (18:3)
TG 50:4-FA20:3	844.6	521.3	TG	TG (20:3)
TG 50:4-FA20:4	844.6	523.3	TG	TG (20:4)
TG 50:5-FA14:0	842.6	597.4	TG	TG (14:0)
TG 50:5-FA16:0	842.6	569.3	TG	TG (16:0)
TG 50:5-FA16:1	842.6	571.3	TG	TG (16:1)
TG 50:5-FA18:1	842.6	543.3	TG	TG (18:1)
TG 50:5-FA18:2	842.6	545.3	TG	TG (18:2)
TG 50:5-FA18:3	842.6	547.3	TG	TG (18:3)
TG 50:5-FA20:4	842.6	521.3	TG	TG (20:4)
TG 50:5-FA20:5	842.6	523.3	TG	TG (20:5)
TG 50:6-FA20:4	840.7	519.4	TG	TG (20:4)
TG 51:0-FA16:0	866.8	593.5	TG	TG (16:0)
TG 51:0-FA17:0	866.8	579.5	TG	TG (17:0)
TG 51:0-FA18:0	866.8	565.5	TG	TG (18:0)
TG 51:1-FA15:0	864.8	605.5	TG	TG (15:0)
TG 51:1-FA16:0	864.8	591.5	TG	TG (16:0)
TG 51:1-FA17:0	864.8	577.5	TG	TG (17:0)
TG 51:1-FA18:0	864.8	563.5	TG	TG (18:0)
TG 51:1-FA18:1	864.8	565.5	TG	TG (18:1)
TG 51:2-FA15:0	862.8	603.5	TG	TG (15:0)
TG 51:2-FA16:0	862.8	589.5	TG	TG (16:0)
TG 51:2-FA16:1	862.8	591.5	TG	TG (16:1)
TG 51:2-FA17:0	862.8	575.5	TG	TG (17:0)
TG 51:2-FA18:1	862.8	563.5	TG	TG (18:1)
TG 51:2-FA18:2	862.8	565.5	TG	TG (18:2)
TG 51:3-FA15:0	860.8	601.5	TG	TG (15:0)
TG 51:3-FA16:1	860.8	589.5	TG	TG (16:1)
TG 51:3-FA17:0	860.8	573.5	TG	TG (17:0)
TG 51:3-FA18:2	860.8	563.5	TG	TG (18:2)
TG 51:3-FA18:3	860.8	565.5	TG	TG (18:3)
TG 51:4-FA15:0	858.8	599.5	TG	TG (15:0)
TG 51:4-FA16:1	858.8	587.5	TG	TG (16:1)
TG 51:4-FA18:2	858.8	561.5	TG	TG (18:2)
TG 51:4-FA18:3	858.8	563.5	TG	TG (18:3)
TG 51:4-FA20:4	858.8	537.5	TG	TG (20:4)
TG 51:5-FA18:2	856.8	559.5	TG	TG (18:2)
TG 51:5-FA18:3	856.8	561.5	TG	TG (18:3)
TG 52:0-FA16:0	880.8	607.5	TG	TG (16:0)
TG 52:0-FA18:0	880.8	579.5	TG	TG (18:0)
TG 52:0-FA20:0	880.8	551.5	TG	TG (20:0)
TG 52:1-FA16:0	878.8	605.5	TG	TG (16:0)
TG 52:1-FA16:1	878.8	607.5	TG	TG (16:1)
TG 52:1-FA18:0	878.8	577.5	TG	TG (18:0)
TG 52:1-FA18:1	878.8	579.5	TG	TG (18:1)
TG 52:1-FA20:0	878.8	549.5	TG	TG (20:0)
TG 52:1-FA20:1	878.8	551.5	TG	TG (20:1)
TG 52:2-FA14:0	876.8	631.6	TG	TG (14:0)
TG 52:2-FA16:0	876.8	603.5	TG	TG (16:0)
TG 52:2-FA16:1	876.8	605.5	TG	TG (16:1)
TG 52:2-FA18:0	876.8	575.5	TG	TG (18:0)
TG 52:2-FA18:1	876.8	577.5	TG	TG (18:1)
TG 52:2-FA18:2	876.8	579.5	TG	TG (18:2)
TG 52:2-FA20:0	876.8	547.5	TG	TG (20:0)
TG 52:2-FA20:1	876.8	549.5	TG	TG (20:1)
TG 52:2-FA20:2	876.8	551.5	TG	TG (20:2)
TG 52:3-FA14:0	874.8	629.6	TG	TG (14:0)
TG 52:3-FA16:0	874.8	601.5	TG	TG (16:0)
TG 52:3-FA16:1	874.8	603.5	TG	TG (16:1)
TG 52:3-FA18:0	874.8	573.5	TG	TG (18:0)
TG 52:3-FA18:1	874.8	575.5	TG	TG (18:1)
TG 52:3-FA18:2	874.8	577.5	TG	TG (18:2)
TG 52:3-FA18:3	874.8	579.5	TG	TG (18:3)
TG 52:3-FA20:0	874.8	545.5	TG	TG (20:0)
TG 52:3-FA20:1	874.8	547.5	TG	TG (20:1)
TG 52:3-FA20:2	874.8	549.5	TG	TG (20:2)
TG 52:3-FA20:3	874.8	551.5	TG	TG (20:3)
TG 52:3-FA22:1	874.8	519.5	TG	TG (22:1)
TG 52:4-FA14:0	872.8	627.6	TG	TG (14:0)
TG 52:4-FA16:0	872.8	599.5	TG	TG (16:0)
TG 52:4-FA16:1	872.8	601.5	TG	TG (16:1)
TG 52:4-FA18:0	872.8	571.5	TG	TG (18:0)
TG 52:4-FA18:1	872.8	573.5	TG	TG (18:1)
TG 52:4-FA18:2	872.8	575.5	TG	TG (18:2)
TG 52:4-FA18:3	872.8	577.5	TG	TG (18:3)
TG 52:4-FA20:0	872.8	543.5	TG	TG (20:0)
TG 52:4-FA20:2	872.8	547.5	TG	TG (20:2)
TG 52:4-FA20:3	872.8	549.5	TG	TG (20:3)
TG 52:4-FA20:4	872.8	551.5	TG	TG (20:4)
TG 52:4-FA22:1	872.8	517.5	TG	TG (22:1)
TG 52:4-FA22:4	872.8	523.5	TG	TG (22:4)
TG 52:5-FA14:0	870.8	625.6	TG	TG (14:0)
TG 52:5-FA16:0	870.8	597.5	TG	TG (16:0)
TG 52:5-FA16:1	870.8	599.5	TG	TG (16:1)
TG 52:5-FA18:1	870.8	571.5	TG	TG (18:1)
TG 52:5-FA18:2	870.8	573.5	TG	TG (18:2)
TG 52:5-FA18:3	870.8	575.5	TG	TG (18:3)
TG 52:5-FA20:3	870.8	547.5	TG	TG (20:3)
TG 52:5-FA20:4	870.8	549.5	TG	TG (20:4)
TG 52:5-FA20:5	870.8	551.5	TG	TG (20:5)
TG 52:5-FA22:5	870.8	523.5	TG	TG (22:5)
TG 52:6-FA14:0	868.8	623.6	TG	TG (14:0)
TG 52:6-FA16:0	868.8	595.5	TG	TG (16:0)
TG 52:6-FA16:1	868.8	597.5	TG	TG (16:1)
TG 52:6-FA18:1	868.8	569.5	TG	TG (18:1)
TG 52:6-FA18:2	868.8	571.5	TG	TG (18:2)
TG 52:6-FA18:3	868.8	573.5	TG	TG (18:3)
TG 52:6-FA20:4	868.8	547.5	TG	TG (20:4)
TG 52:6-FA20:5	868.8	549.5	TG	TG (20:5)
TG 52:6-FA22:6	868.8	523.5	TG	TG (22:6)
TG 52:7-FA16:0	866.7	593.4	TG	TG (16:0)
TG 52:7-FA18:1	866.7	567.4	TG	TG (18:1)
TG 52:7-FA20:5	866.7	547.4	TG	TG (20:5)
TG 52:7-FA22:6	866.7	521.4	TG	TG (22:6)
TG 52:8-FA16:1	864.8	593.5	TG	TG (16:1)
TG 52:8-FA18:2	864.8	567.5	TG	TG (18:2)
TG 53:0-FA16:0	894.8	621.5	TG	TG (16:0)
TG 53:1-FA16:0	892.8	619.5	TG	TG (16:0)
TG 53:1-FA17:0	892.8	605.5	TG	TG (17:0)
TG 53:1-FA18:0	892.8	591.5	TG	TG (18:0)
TG 53:1-FA18:1	892.8	593.5	TG	TG (18:1)
TG 53:2-FA16:0	890.8	617.5	TG	TG (16:0)
TG 53:2-FA17:0	890.8	603.5	TG	TG (17:0)
TG 53:2-FA18:1	890.8	591.5	TG	TG (18:1)
TG 53:2-FA18:2	890.8	593.5	TG	TG (18:2)
TG 53:3-FA16:0	888.8	615.5	TG	TG (16:0)
TG 53:3-FA17:0	888.8	601.5	TG	TG (17:0)
TG 53:3-FA18:2	888.8	591.5	TG	TG (18:2)
TG 53:4-FA16:0	886.8	613.5	TG	TG (16:0)
TG 53:4-FA17:0	886.8	599.5	TG	TG (17:0)
TG 53:4-FA18:2	886.8	589.5	TG	TG (18:2)
TG 53:4-FA18:3	886.8	591.5	TG	TG (18:3)
TG 53:4-FA20:4	886.8	565.5	TG	TG (20:4)
TG 53:5-FA20:4	884.8	563.5	TG	TG (20:4)
TG 53:6-FA20:4	882.8	561.5	TG	TG (20:4)
TG 54:0-FA16:0	908.8	635.5	TG	TG (16:0)
TG 54:0-FA18:0	908.8	607.5	TG	TG (18:0)
TG 54:1-FA16:0	906.8	633.5	TG	TG (16:0)
TG 54:1-FA18:0	906.8	605.5	TG	TG (18:0)
TG 54:1-FA18:1	906.8	607.5	TG	TG (18:1)
TG 54:1-FA20:0	906.8	577.5	TG	TG (20:0)
TG 54:1-FA20:1	906.8	579.5	TG	TG (20:1)
TG 54:2-FA16:0	904.8	631.5	TG	TG (16:0)
TG 54:2-FA18:0	904.8	603.5	TG	TG (18:0)
TG 54:2-FA18:1	904.8	605.5	TG	TG (18:1)
TG 54:2-FA18:2	904.8	607.5	TG	TG (18:2)
TG 54:2-FA20:0	904.8	575.5	TG	TG (20:0)
TG 54:2-FA20:1	904.8	577.5	TG	TG (20:1)
TG 54:2-FA20:2	904.8	579.5	TG	TG (20:2)
TG 54:3-FA16:0	902.8	629.5	TG	TG (16:0)
TG 54:3-FA16:1	902.8	631.5	TG	TG (16:1)
TG 54:3-FA18:0	902.8	601.5	TG	TG (18:0)
TG 54:3-FA18:1	902.8	603.5	TG	TG (18:1)
TG 54:3-FA18:2	902.8	605.5	TG	TG (18:2)
TG 54:3-FA18:3	902.8	607.5	TG	TG (18:3)
TG 54:3-FA20:1	902.8	575.5	TG	TG (20:1)
TG 54:3-FA20:2	902.8	577.5	TG	TG (20:2)
TG 54:3-FA20:3	902.8	579.5	TG	TG (20:3)
TG 54:4-FA16:0	900.8	627.5	TG	TG (16:0)
TG 54:4-FA16:1	900.8	629.5	TG	TG (16:1)
TG 54:4-FA18:0	900.8	599.5	TG	TG (18:0)
TG 54:4-FA18:1	900.8	601.5	TG	TG (18:1)
TG 54:4-FA18:2	900.8	603.5	TG	TG (18:2)
TG 54:4-FA18:3	900.8	605.5	TG	TG (18:3)
TG 54:4-FA20:1	900.8	573.5	TG	TG (20:1)
TG 54:4-FA20:2	900.8	575.5	TG	TG (20:2)
TG 54:4-FA20:3	900.8	577.5	TG	TG (20:3)
TG 54:4-FA20:4	900.8	579.5	TG	TG (20:4)
TG 54:4-FA22:1	900.8	545.5	TG	TG (22:1)
TG 54:4-FA22:4	900.8	551.5	TG	TG (22:4)
TG 54:5-FA16:0	898.8	625.5	TG	TG (16:0)
TG 54:5-FA16:1	898.8	627.5	TG	TG (16:1)
TG 54:5-FA18:0	898.8	597.5	TG	TG (18:0)
TG 54:5-FA18:1	898.8	599.5	TG	TG (18:1)
TG 54:5-FA18:2	898.8	601.5	TG	TG (18:2)
TG 54:5-FA18:3	898.8	603.5	TG	TG (18:3)
TG 54:5-FA20:2	898.8	573.5	TG	TG (20:2)
TG 54:5-FA20:3	898.8	575.5	TG	TG (20:3)
TG 54:5-FA20:4	898.8	577.5	TG	TG (20:4)
TG 54:5-FA20:5	898.8	579.5	TG	TG (20:5)
TG 54:5-FA22:1	898.8	543.5	TG	TG (22:1)
TG 54:5-FA22:4	898.8	549.5	TG	TG (22:4)
TG 54:5-FA22:5	898.8	551.5	TG	TG (22:5)
TG 54:6-FA16:0	896.8	623.5	TG	TG (16:0)
TG 54:6-FA16:1	896.8	625.5	TG	TG (16:1)
TG 54:6-FA18:1	896.8	597.5	TG	TG (18:1)
TG 54:6-FA18:2	896.8	599.5	TG	TG (18:2)
TG 54:6-FA18:3	896.8	601.5	TG	TG (18:3)
TG 54:6-FA20:3	896.8	573.5	TG	TG (20:3)
TG 54:6-FA20:4	896.8	575.5	TG	TG (20:4)
TG 54:6-FA20:5	896.8	577.5	TG	TG (20:5)
TG 54:6-FA22:5	896.8	549.5	TG	TG (22:5)
TG 54:6-FA22:6	896.8	551.5	TG	TG (22:6)
TG 54:7-FA16:1	894.8	623.5	TG	TG (16:1)
TG 54:7-FA18:1	894.8	595.5	TG	TG (18:1)
TG 54:7-FA18:2	894.8	597.5	TG	TG (18:2)
TG 54:7-FA18:3	894.8	599.5	TG	TG (18:3)
TG 54:7-FA20:4	894.8	573.5	TG	TG (20:4)
TG 54:7-FA20:5	894.8	575.5	TG	TG (20:5)
TG 54:7-FA22:5	894.8	547.5	TG	TG (22:5)
TG 54:7-FA22:6	894.8	549.5	TG	TG (22:6)
TG 54:8-FA18:2	892.8	595.5	TG	TG (18:2)
TG 54:8-FA18:3	892.8	597.5	TG	TG (18:3)
TG 54:8-FA20:4	892.8	571.5	TG	TG (20:4)
TG 54:8-FA20:5	892.8	573.5	TG	TG (20:5)
TG 54:8-FA22:6	892.8	547.5	TG	TG (22:6)
TG 55:1-FA16:0	920.9	647.6	TG	TG (16:0)
TG 55:1-FA18:1	920.9	621.6	TG	TG (18:1)
TG 55:2-FA18:1	918.8	619.5	TG	TG (18:1)
TG 55:2-FA18:2	918.8	621.5	TG	TG (18:2)
TG 55:3-FA18:1	916.8	617.5	TG	TG (18:1)
TG 55:3-FA18:2	916.8	619.5	TG	TG (18:2)
TG 55:4-FA18:1	914.8	615.5	TG	TG (18:1)
TG 55:4-FA18:2	914.8	617.5	TG	TG (18:2)
TG 55:5-FA18:1	912.8	613.5	TG	TG (18:1)
TG 55:5-FA18:2	912.8	615.5	TG	TG (18:2)
TG 55:5-FA20:4	912.8	591.5	TG	TG (20:4)
TG 55:7-FA15:0	908.8	649.5	TG	TG (15:0)
TG 55:7-FA22:6	908.8	563.5	TG	TG (22:6)
TG 56:10-FA18:2	916.7	619.4	TG	TG (18:2)
TG 56:1-FA16:0	934.9	661.6	TG	TG (16:0)
TG 56:1-FA18:1	934.9	635.6	TG	TG (18:1)
TG 56:2-FA16:0	932.9	659.6	TG	TG (16:0)
TG 56:2-FA18:0	932.9	631.6	TG	TG (18:0)
TG 56:2-FA20:0	932.9	603.6	TG	TG (20:0)
TG 56:2-FA20:1	932.9	605.6	TG	TG (20:1)
TG 56:3-FA16:0	930.8	657.5	TG	TG (16:0)
TG 56:3-FA18:0	930.8	629.5	TG	TG (18:0)
TG 56:3-FA18:1	930.8	631.5	TG	TG (18:1)
TG 56:3-FA18:2	930.8	633.5	TG	TG (18:2)
TG 56:3-FA20:0	930.8	601.5	TG	TG (20:0)
TG 56:3-FA20:1	930.8	603.5	TG	TG (20:1)
TG 56:3-FA20:2	930.8	605.5	TG	TG (20:2)
TG 56:4-FA16:0	928.8	655.5	TG	TG (16:0)
TG 56:4-FA18:0	928.8	627.5	TG	TG (18:0)
TG 56:4-FA18:1	928.8	629.5	TG	TG (18:1)
TG 56:4-FA18:2	928.8	631.5	TG	TG (18:2)
TG 56:4-FA20:1	928.8	601.5	TG	TG (20:1)
TG 56:4-FA20:2	928.8	603.5	TG	TG (20:2)
TG 56:4-FA20:3	928.8	605.5	TG	TG (20:3)
TG 56:4-FA20:4	928.8	607.5	TG	TG (20:4)
TG 56:4-FA22:4	928.8	579.5	TG	TG (22:4)
TG 56:5-FA16:0	926.8	653.5	TG	TG (16:0)
TG 56:5-FA18:0	926.8	625.5	TG	TG (18:0)
TG 56:5-FA18:1	926.8	627.5	TG	TG (18:1)
TG 56:5-FA18:2	926.8	629.5	TG	TG (18:2)
TG 56:5-FA20:1	926.8	599.5	TG	TG (20:1)
TG 56:5-FA20:2	926.8	601.5	TG	TG (20:2)
TG 56:5-FA20:3	926.8	603.5	TG	TG (20:3)
TG 56:5-FA20:4	926.8	605.5	TG	TG (20:4)
TG 56:5-FA22:4	926.8	577.5	TG	TG (22:4)
TG 56:5-FA22:5	926.8	579.5	TG	TG (22:5)
TG 56:6-FA16:0	924.8	651.5	TG	TG (16:0)
TG 56:6-FA18:0	924.8	623.5	TG	TG (18:0)
TG 56:6-FA18:1	924.8	625.5	TG	TG (18:1)
TG 56:6-FA18:2	924.8	627.5	TG	TG (18:2)
TG 56:6-FA18:3	924.8	629.5	TG	TG (18:3)
TG 56:6-FA20:2	924.8	599.5	TG	TG (20:2)
TG 56:6-FA20:3	924.8	601.5	TG	TG (20:3)
TG 56:6-FA20:4	924.8	603.5	TG	TG (20:4)
TG 56:6-FA20:5	924.8	605.5	TG	TG (20:5)
TG 56:6-FA22:4	924.8	575.5	TG	TG (22:4)
TG 56:6-FA22:5	924.8	577.5	TG	TG (22:5)
TG 56:6-FA22:6	924.8	579.5	TG	TG (22:6)
TG 56:7-FA16:0	922.8	649.5	TG	TG (16:0)
TG 56:7-FA16:1	922.8	651.5	TG	TG (16:1)
TG 56:7-FA18:0	922.8	621.5	TG	TG (18:0)
TG 56:7-FA18:1	922.8	623.5	TG	TG (18:1)
TG 56:7-FA18:2	922.8	625.5	TG	TG (18:2)
TG 56:7-FA18:3	922.8	627.5	TG	TG (18:3)
TG 56:7-FA20:3	922.8	599.5	TG	TG (20:3)
TG 56:7-FA20:4	922.8	601.5	TG	TG (20:4)
TG 56:7-FA20:5	922.8	603.5	TG	TG (20:5)
TG 56:7-FA22:4	922.8	573.5	TG	TG (22:4)
TG 56:7-FA22:5	922.8	575.5	TG	TG (22:5)
TG 56:7-FA22:6	922.8	577.5	TG	TG (22:6)
TG 56:8-FA16:0	920.8	647.5	TG	TG (16:0)
TG 56:8-FA16:1	920.8	649.5	TG	TG (16:1)
TG 56:8-FA18:1	920.8	621.5	TG	TG (18:1)
TG 56:8-FA18:2	920.8	623.5	TG	TG (18:2)
TG 56:8-FA18:3	920.8	625.5	TG	TG (18:3)
TG 56:8-FA20:4	920.8	599.5	TG	TG (20:4)
TG 56:8-FA20:5	920.8	601.5	TG	TG (20:5)
TG 56:8-FA22:5	920.8	573.5	TG	TG (22:5)
TG 56:8-FA22:6	920.8	575.5	TG	TG (22:6)
TG 56:9-FA18:3	918.8	623.5	TG	TG (18:3)
TG 56:9-FA20:4	918.8	597.5	TG	TG (20:4)
TG 56:9-FA20:5	918.8	599.5	TG	TG (20:5)
TG 56:9-FA22:6	918.8	573.5	TG	TG (22:6)
TG 57:10-FA22:6	930.7	585.5	TG	TG (22:6)
TG 57:2-FA18:1	946.9	647.6	TG	TG (18:1)
TG 57:3-FA18:2	944.9	647.6	TG	TG (18:2)
TG 58:10-FA18:2	944.8	647.5	TG	TG (18:2)
TG 58:10-FA20:4	944.8	623.5	TG	TG (20:4)
TG 58:10-FA20:5	944.8	625.5	TG	TG (20:5)
TG 58:10-FA22:5	944.8	597.5	TG	TG (22:5)
TG 58:10-FA22:6	944.8	599.5	TG	TG (22:6)
TG 58:2-FA18:1	960.9	661.6	TG	TG (18:1)
TG 58:3-FA18:1	958.9	659.6	TG	TG (18:1)
TG 58:5-FA18:1	954.9	655.6	TG	TG (18:1)
TG 58:6-FA16:0	952.8	679.5	TG	TG (16:0)
TG 58:6-FA18:0	952.8	651.5	TG	TG (18:0)
TG 58:6-FA18:1	952.8	653.5	TG	TG (18:1)
TG 58:6-FA20:4	952.8	631.5	TG	TG (20:4)
TG 58:6-FA22:4	952.8	603.5	TG	TG (22:4)
TG 58:6-FA22:5	952.8	605.5	TG	TG (22:5)
TG 58:7-FA16:0	950.8	677.5	TG	TG (16:0)
TG 58:7-FA18:0	950.8	649.5	TG	TG (18:0)
TG 58:7-FA18:1	950.8	651.5	TG	TG (18:1)
TG 58:7-FA18:2	950.8	653.5	TG	TG (18:2)
TG 58:7-FA20:4	950.8	629.5	TG	TG (20:4)
TG 58:7-FA22:4	950.8	601.5	TG	TG (22:4)
TG 58:7-FA22:5	950.8	603.5	TG	TG (22:5)
TG 58:7-FA22:6	950.8	605.5	TG	TG (22:6)
TG 58:8-FA18:1	948.8	649.5	TG	TG (18:1)
TG 58:8-FA18:2	948.8	651.5	TG	TG (18:2)
TG 58:8-FA20:3	948.8	625.5	TG	TG (20:3)
TG 58:8-FA20:4	948.8	627.5	TG	TG (20:4)
TG 58:8-FA22:5	948.8	601.5	TG	TG (22:5)
TG 58:8-FA22:6	948.8	603.5	TG	TG (22:6)
TG 58:9-FA18:1	946.8	647.5	TG	TG (18:1)
TG 58:9-FA18:2	946.8	649.5	TG	TG (18:2)
TG 58:9-FA20:4	946.8	625.5	TG	TG (20:4)
TG 58:9-FA22:5	946.8	599.5	TG	TG (22:5)
TG 58:9-FA22:6	946.8	601.5	TG	TG (22:6)
TG 60:10-FA22:5	972.8	625.5	TG	TG (22:5)
TG 60:10-FA22:6	972.8	627.5	TG	TG (22:6)
TG 60:11-FA22:5	970.8	623.5	TG	TG (22:5)
TG 60:11-FA22:6	970.8	625.5	TG	TG (22:6)
TG 60:12-FA22:6	968.8	623.5	TG	TG (22:6)
dTG 50:1-FA16:0	859.8	586.6	dTG	dTG (16:0)
dTG 52:1-FA18:0	887.8	586.5	dTG	dTG (18:0)
dTG 52:2-FA18:1	885.8	586.6	dTG	dTG (18:1)
dTG 52:3-FA18:2	883.8	586.6	dTG	dTG (18:2)
dTG 52:4-FA18:3	881.8	586.6	dTG	dTG (18:3)
dTG 54:4-FA20:3	909.8	586.6	dTG	dTG (20:3)
dTG 54:5-FA20:4	907.8	586.6	dTG	dTG (20:4)
dTG 56:7-FA22:6	931.9	586.7	dTG	dTG (22:6)
TG 53:2-FA18:0	890.8	589.5	TG	TG (18:0)
TG 53:3-FA18:0	888.8	587.5	TG	TG (18:0)
TG 53:3-FA18:1	888.8	589.5	TG	TG (18:1)
TG 53:4-FA18:0	886.8	585.5	TG	TG (18:0)
TG 53:4-FA18:1	886.8	587.5	TG	TG (18:1)
TG 53:5-FA18:1	884.8	585.5	TG	TG (18:1)
TG 53:5-FA18:2	884.8	587.5	TG	TG (18:2)
TG 53:5-FA18:3	884.8	589.5	TG	TG (18:3)
TG 53:6-FA18:1	882.8	583.5	TG	TG (18:1)
TG 53:6-FA18:2	882.8	585.5	TG	TG (18:2)
TG 53:6-FA18:3	882.8	587.5	TG	TG (18:3)
TG 53:7-FA18:3	880.7	585.4	TG	TG (18:3)
TG 55:6-FA18:1	910.8	611.5	TG	TG (18:1)
TG 55:6-FA20:3	910.8	587.5	TG	TG (20:3)
TG 55:6-FA20:4	910.8	589.5	TG	TG (20:4)
TG 55:7-FA18:1	908.8	609.5	TG	TG (18:1)
TG 55:7-FA20:3	908.8	585.5	TG	TG (20:3)
TG 55:7-FA20:4	908.8	587.5	TG	TG (20:4)
TG 55:8-FA20:4	906.8	585.5	TG	TG (20:4)
TG 56:2-FA18:1	932.9	633.6	TG	TG (18:1)
TG 57:8-FA22:6	934.8	589.5	TG	TG (22:6)
TG 57:9-FA22:6	932.8	587.5	TG	TG (22:6)
CE 12:0	586.6	369.4	CE	CE (12:0)
CE 14:0	614.6	369.4	CE	CE (14:0)
CE 14:1	612.6	369.4	CE	CE (14:1)
CE 15:0	628.6	369.4	CE	CE (15:0)
CE 16:0	642.6	369.4	CE	CE (16:0)
CE 16:1	640.6	369.4	CE	CE (16:1)
CE 17:0	656.6	369.4	CE	CE (17:0)
CE 18:0	670.6	369.4	CE	CE (18:0)
CE 18:1	668.6	369.4	CE	CE (18:1)
CE 18:2	666.6	369.4	CE	CE (18:2)
CE 18:3	664.6	369.4	CE	CE (18:3)
CE 18:4	662.6	369.4	CE	CE (18:4)
CE 20:0	698.7	369.4	CE	CE (20:0)
CE 20:1	696.7	369.4	CE	CE (20:1)
CE 20:2	694.6	369.4	CE	CE (20:2)
CE 20:3	692.6	369.4	CE	CE (20:3)
CE 20:4	690.6	369.4	CE	CE (20:4)
CE 20:5	688.6	369.4	CE	CE (20:5)
CE 22:0	726.7	369.4	CE	CE (22:0)
CE 22:1	724.7	369.4	CE	CE (22:1)
CE 22:2	722.7	369.4	CE	CE (22:2)
CE 22:4	718.6	369.4	CE	CE (22:4)
CE 22:5	716.6	369.4	CE	CE (22:5)
CE 22:6	714.6	369.4	CE	CE (22:6)
CE 24:0	754.7	369.4	CE	CE (24:0)
CE 24:1	752.7	369.4	CE	CE (24:1)
dCE 16:0	649.6	376.5	dCE	dCE (16:0)
dCE 16:1	647.6	376.5	dCE	dCE (16:1)
dCE 18:1	675.6	376.5	dCE	dCE (18:1)
dCE 18:2	673.6	376.5	dCE	dCE (18:2)
dCE 20:3	699.6	376.5	dCE	dCE (20:3)
dCE 20:4	697.6	376.5	dCE	dCE (20:4)
dCE 20:5	695.6	376.5	dCE	dCE (20:5)
dCE 22:6	721.6	376.5	dCE	dCE (22:6)
DG 14:0_14:0	530.4	285.2	DG	DG (14:0)	DG (14:0)
DG 12:0_16:0	530.4	257.2	DG	DG (12:0)	DG (16:0)
DG 14:0_16:0	558.5	285.2	DG	DG (14:0)	DG (16:0)
DG 12:0_18:0	558.5	257.2	DG	DG (12:0)	DG (18:0)
DG 14:1_16:0	556.5	283.2	DG	DG (14:1)	DG (16:0)
DG 14:0_16:1	556.5	285.2	DG	DG (14:0)	DG (16:1)
DG 12:0_18:1	556.5	257.2	DG	DG (12:0)	DG (18:1)
DG 12:0_18:2	554.4	257.2	DG	DG (12:0)	DG (18:2)
DG 16:0_16:0	586.5	313.3	DG	DG (16:0)	DG (16:0)
DG 16:0_16:1	584.4	313.2	DG	DG (16:0)	DG (16:1)
DG 14:0_18:1	584.4	285.2	DG	DG (14:0)	DG (18:1)
DG 16:1_16:1	582.4	311.2	DG	DG (16:1)	DG (16:1)
DG 14:1_18:1	582.4	283.2	DG	DG (14:1)	DG (18:1)
DG 14:0_18:2	582.4	285.2	DG	DG (14:0)	DG (18:2)
DG 14:0_18:3	580.4	285.2	DG	DG (14:0)	DG (18:3)
DG 15:0_18:1	598.5	299.3	DG	DG (15:0)	DG (18:1)
DG 15:0_18:2	596.5	299.3	DG	DG (15:0)	DG (18:2)
DG 14:0_20:0	614.6	285.2	DG	DG (14:0)	DG (20:0)
DG 16:0_18:0	614.4	313.2	DG	DG (16:0)	DG (18:0)
DG 16:1_18:0	612.6	311.3	DG	DG (16:1)	DG (18:0)
DG 16:0_18:1	612.6	313.2	DG	DG (16:0)	DG (18:1)
DG 16:1_18:1	610.4	311.2	DG	DG (16:1)	DG (18:1)
DG 16:0_18:2	610.4	313.2	DG	DG (16:0)	DG (18:2)
DG 16:1_18:2	608.5	311.2	DG	DG (16:1)	DG (18:2)
DG 16:0_18:3	608.5	313.2	DG	DG (16:0)	DG (18:3)
DG 16:1_18:3	606.4	311.2	DG	DG (16:1)	DG (18:3)
DG 14:0_20:4	606.4	285.2	DG	DG (14:0)	DG (20:4)
DG 16:1_20:0	640.6	283.2	DG	DG (16:1)	DG (20:0)
DG 18:0_18:1	640.4	341.3	DG	DG (18:0)	DG (18:1)
DG 18:1_18:1	638.4	339.3	DG	DG (18:1)	DG (18:1)
DG 18:0_18:2	638.4	341.3	DG	DG (18:0)	DG (18:2)
DG 18:1_18:2	636.5	339.3	DG	DG (18:1)	DG (18:2)
DG 18:0_18:3	636.5	341.3	DG	DG (18:0)	DG (18:3)
DG 16:1_20:2	636.6	311.3	DG	DG (16:1)	DG (20:2)
DG 16:0_20:3	636.5	313.3	DG	DG (16:0)	DG (20:3)
DG 16:0_20:4	634.5	313.3	DG	DG (16:0)	DG (20:4)
DG 18:2_18:3	632.4	337.3	DG	DG (18:2)	DG (18:3)
DG 16:1_20:4	632.4	311.3	DG	DG (16:1)	DG (20:4)
DG 16:0_20:5	632.4	313.3	DG	DG (16:0)	DG (20:5)
DG 14:0_22:6	630.5	285.3	DG	DG (14:0)	DG (22:6)
DG 18:1_20:1	666.6	339.3	DG	DG (18:1)	DG (20:1)
DG 18:1_20:2	664.6	339.3	DG	DG (18:1)	DG (20:2)
DG 18:1_20:3	662.6	339.3	DG	DG (18:1)	DG (20:3)
DG 18:2_20:3	660.5	337.3	DG	DG (18:2)	DG (20:3)
DG 18:1_20:4	660.5	339.3	DG	DG (18:1)	DG (20:4)
DG 16:0_22:5	660.5	313.3	DG	DG (16:0)	DG (22:5)
DG 18:2_20:4	658.5	337.3	DG	DG (18:2)	DG (20:4)
DG 18:1_20:5	658.5	339.3	DG	DG (18:1)	DG (20:5)
DG 16:0_22:6	658.5	313.3	DG	DG (16:0)	DG (22:6)
DG 18:2_20:5	656.5	337.3	DG	DG (18:2)	DG (20:5)
DG 16:1_22:6	656.5	311.3	DG	DG (16:1)	DG (22:6)
DG 20:0_20:0	698.6	369.3	DG	DG (20:0)	DG (20:0)
DG 18:1_22:4	688.6	339.3	DG	DG (18:1)	DG (22:4)
DG 18:2_22:4	686.6	337.3	DG	DG (18:2)	DG (22:4)
DG 18:1_22:5	686.6	339.3	DG	DG (18:1)	DG (22:5)
DG 18:0_22:6	686.6	341.3	DG	DG (18:0)	DG (22:6)
DG 18:2_22:5	684.6	337.3	DG	DG (18:2)	DG (22:5)
DG 18:1_22:6	684.6	339.3	DG	DG (18:1)	DG (22:6)
DG 18:2_22:6	682.5	337.3	DG	DG (18:2)	DG (22:6)
dDG 16:0_16:0	595.5	322.3	dDG	dDG (16:0)	dDG (16:0)
dDG 16:0_18:0	623.4	322.2	dDG	dDG (16:0)	dDG (18:0)
dDG 16:0_18:1	621.6	322.2	dDG	dDG (16:0)	dDG (18:1)
dDG 16:0_18:2	619.4	322.2	dDG	dDG (16:0)	dDG (18:2)
dDG 16:0_18:3	617.5	322.2	dDG	dDG (16:0)	dDG (18:3)
dDG 16:0_20:4	643.5	322.2	dDG	dDG (16:0)	dDG (20:4)
dDG 16:0_20:5	641.4	322.2	dDG	dDG (16:0)	dDG (20:5)
dDG 16:0_22:6	667.5	322.2	dDG	dDG (16:0)	dDG (22:6)
DG 16:0_16:1_2	584.4	311.2	DG	DG (16:0)	DG (16:1_2)
DG 18:1_18:2_2	636.5	337.2	DG	DG (18:1)	DG (18:2_2)
DG 18:1_20:1_2	666.6	367.3	DG	DG (18:1)	DG (20:1_2)
Cer d18:1/14:0	510.6	264.4	Cer d18:1	Cer d18:1 (14:0)
Cer d18:1/16:0	538.6	264.4	Cer d18:1	Cer d18:1 (16:0)
Cer d18:1/18:0	566.7	264.4	Cer d18:1	Cer d18:1 (18:0)
Cer d18:1/18:1	564.8	264.4	Cer d18:1	Cer d18:1 (18:1)
Cer d18:1/20:0	594.6	264.4	Cer d18:1	Cer d18:1 (20:0)
Cer d18:1/20:1	592.6	264.4	Cer d18:1	Cer d18:1 (20:1)
Cer d18:1/22:0	622.7	264.4	Cer d18:1	Cer d18:1 (22:0)
Cer d18:1/22:1	620.7	264.4	Cer d18:1	Cer d18:1 (22:1)
Cer d18:1/24:0	650.8	264.4	Cer d18:1	Cer d18:1 (24:0)
Cer d18:1/24:1	648.8	264.4	Cer d18:1	Cer d18:1 (24:1)
Cer d18:1/26:0	678.9	264.4	Cer d18:1	Cer d18:1 (26:0)
Cer d18:1/26:1	676.9	264.4	Cer d18:1	Cer d18:1 (26:1)
Cer d18:0/14:0	512.6	266.4	Cer d18:0	Cer d18:0 (14:0)
Cer d18:0/16:0	540.6	266.4	Cer d18:0	Cer d18:0 (16:0)
Cer d18:0/18:0	568.7	266.4	Cer d18:0	Cer d18:0 (18:0)
Cer d18:0/18:1	566.8	266.4	Cer d18:0	Cer d18:0 (18:1)
Cer d18:0/20:0	596.7	266.4	Cer d18:0	Cer d18:0 (20:0)
Cer d18:0/20:1	594.4	266.4	Cer d18:0	Cer d18:0 (20:1)
Cer d18:0/22:0	624.8	266.4	Cer d18:0	Cer d18:0 (22:0)
Cer d18:0/22:1	620.4	266.4	Cer d18:0	Cer d18:0 (22:1)
Cer d18:0/24:0	652.9	266.4	Cer d18:0	Cer d18:0 (24:0)
Cer d18:0/24:1	650.9	266.4	Cer d18:0	Cer d18:0 (24:1)
Cer d18:0/26:0	680.5	266.4	Cer d18:0	Cer d18:0 (26:0)
Cer d18:0/26:1	678.5	266.4	Cer d18:0	Cer d18:0 (26:1)
HexCER d18:1/14:0	672.5	264.4	HexCER	HexCER d18:1 (14:0)
HexCER d18:1/16:0	700.7	264.4	HexCER	HexCER d18:1 (16:0)
HexCER d18:1/18:0	728.8	264.4	HexCER	HexCER d18:1 (18:0)
HexCER d18:1/18:1	726.7	264.4	HexCER	HexCER d18:1 (18:1)
HexCER d18:1/20:0	756.7	264.4	HexCER	HexCER d18:1 (20:0)
HexCER d18:1/20:1	754.7	264.4	HexCER	HexCER d18:1 (20:1)
HexCER d18:1/22:0	784.9	264.4	HexCER	HexCER d18:1 (22:0)
HexCER d18:1/22:1	782.8	264.4	HexCER	HexCER d18:1 (22:1)
HexCER d18:1/24:0	812.9	264.4	HexCER	HexCER d18:1 (24:0)
HexCER d18:1/24:1	810.9	264.4	HexCER	HexCER d18:1 (24:1)
HexCER d18:1/26:0	840.9	264.4	HexCER	HexCER d18:1 (26:0)
HexCER d18:1/26:1	838.9	264.4	HexCER	HexCER d18:1 (26:1)
LacCER d18:1/14:0	834.9	264.4	LacCER	LacCER d18:1 (14:0)
LacCER d18:1/16:0	862.9	264.4	LacCER	LacCER d18:1 (16:0)
LacCER d18:1/18:0	890.2	264.4	LacCER	LacCER d18:1 (18:0)
LacCER d18:1/18:1	888.2	264.4	LacCER	LacCER d18:1 (18:1)
LacCER d18:1/20:0	918.2	264.4	LacCER	LacCER d18:1 (20:0)
LacCER d18:1/20:1	916.2	264.4	LacCER	LacCER d18:1 (20:1)
LacCER d18:1/22:0	946.2	264.4	LacCER	LacCER d18:1 (22:0)
LacCER d18:1/22:1	944.2	264.4	LacCER	LacCER d18:1 (22:1)
LacCER d18:1/24:0	974.8	264.4	LacCER	LacCER d18:1 (24:0)
LacCER d18:1/24:1	972.9	264.4	LacCER	LacCER d18:1 (24:1)
LacCER d18:1/26:0	1002.4	264.4	LacCER	LacCER d18:1 (26:0)
LacCER d18:1/26:1	1000.4	264.4	LacCER	LacCER d18:1 (26:1)
dCer d18:1/12:0	482.6	264.4	dCer d18:1	dCer d18:1 (12:0)
dCer d18:0/12:0	484.7	266.4	dCer d18:0	dCer d18:0 (12:0)
dHexCER d18:1/12:0	644.6	264.4	dHexCER d18:1	dHexCER d18:1 (12:0)
dLacCER d18:1/12:0	806.8	264.4	dLacCER d18:1	dLacCER d18:1 (12:0)
dCer d18:1/16:0	547.6	264.4	dCer d18:1	dCer d18:1 (16:0)
dCer d18:0/16:0	549.6	266.4	dCer d18:0	dCer d18:0 (16:0)
dHexCER d18:1/16:0	709.7	264.4	dHexCER d18:1	dHexCER d18:1 (16:0)
dLacCER d18:1/16:0	871.9	264.4	dLacCER d18:1	dLacCER d18:1 (16:0)
PA 25:0	568.4	453.4	PA	PA (25:0)
PA 28:0	610.4	495.4	PA	PA (28:0)
PA 30:0	638.4	523.4	PA	PA (30:0)
PA 32:0	666.5	551.5	PA	PA (32:0)
PA 32:1	664.5	549.5	PA	PA (32:1)
PA 32:2	662.5	547.5	PA	PA (32:2)
PA 32:3	660.5	545.5	PA	PA (32:3)
PA 34:0	694.5	579.5	PA	PA (34:0)
PA 34:1	692.5	577.5	PA	PA (34:1)
PA 34:2	690.5	575.5	PA	PA (34:2)
PA 34:3	688.5	573.5	PA	PA (34:3)
PA 34:4	686.5	571.5	PA	PA (34:4)
PA 34:5	684.5	569.5	PA	PA (34:5)
PA 36:0	722.5	607.5	PA	PA (36:0)
PA 36:1	720.5	605.5	PA	PA (36:1)
PA 36:2	718.5	603.5	PA	PA (36:2)
PA 36:3	716.5	601.5	PA	PA (36:3)
PA 36:4	714.5	599.5	PA	PA (36:4)
PA 36:5	712.5	597.5	PA	PA (36:5)
PA 36:6	710.5	595.5	PA	PA (36:6)
PA 38:0	750.5	635.5	PA	PA (38:0)
PA 38:1	748.5	633.5	PA	PA (38:1)
PA 38:2	746.5	631.5	PA	PA (38:2)
PA 38:3	744.5	629.5	PA	PA (38:3)
PA 38:4	742.5	627.5	PA	PA (38:4)
PA 38:5	740.5	625.5	PA	PA (38:5)
PA 38:6	738.5	623.5	PA	PA (38:6)
PA 38:7	736.5	621.5	PA	PA (38:7)
PA 40:1	776.5	661.5	PA	PA (40:1)
PA 40:2	774.5	659.5	PA	PA (40:2)
PA 40:3	772.5	657.5	PA	PA (40:3)
PA 40:4	770.5	655.5	PA	PA (40:4)
PA 40:5	768.5	653.5	PA	PA (40:5)
PA 40:6	766.5	651.5	PA	PA (40:6)
PA 40:7	764.5	649.5	PA	PA (40:7)
PA 40:8	762.5	647.5	PA	PA (40:8)
PA 42:4	798.6	683.6	PA	PA (42:4)
PA 42:5	796.6	681.6	PA	PA (42:5)
PA 42:6	794.6	679.6	PA	PA (42:6)
dPA 15:0_18:1	685.5	570.5	dPA	dPA (15:0)
